# Supplementary material for: Sex Disparities in the Association of Serum Uric Acid With Kidney Stone: A Cross-Sectional Study in China
Source: Front Med (Lausanne). 2022 Feb 9;9:774351. doi: 10.3389/fmed.2022.774351 (PMC8864179; doi:10.3389/fmed.2022.774351)
Supplement: Supplementary file 2 [file Data_Sheet_1.CSV]

ID	renalithiasis	sex	age	BMI	Obesity	HBP	DM	CHD	FL	SBP	DBP	ALT	AST	TP	Alb	Glo	GGT	Scr	eGFR	TBIL	IBIL	DBIL	TC	HDL	LDL	TG	UA	Glu	UpH
0Z100022	0	0	85	26.74	3	0	0	0	0	135	80	24	29	79.1	43.8	35.3	16	78	65.68	14.9	11.6	3.3	3.74	1.21	1.92	1.55	374	5.16	7
0Z100029	0	1	88	21.71	2	0	0	0	0	105	54	14	23	78.4	39.3	39.1	15	97	65.77	11.2	8	3.2	4.58	1.32	1.48	1.82	392	4.86	6
0Z100030	0	1	86	23.12	2	1	0	1	0	121	73	17	24	78.2	44.1	34.1	23	95	68.4	8.6	6.1	2.5	4.45	1.17	2.63	2.25	528	5.77	7
0Z100034	0	1	85	NA	NA	1	0	0	0	142	83	13	22	73.2	43.9	29.3	13	78	86.06	12.4	9.9	2.5	4.1	1.63	1.96	0.84	387	6.04	7
0Z100035	1	1	83	27.58	3	1	0	0	0	149	83	26	27	81.9	48.4	33.5	20	94	70.76	30.8	22.7	8.1	3.9	1.1	2.14	1.42	408	5.25	7
0Z100038	1	1	88	24.57	3	1	0	0	0	135	73	29	25	71.6	46.1	25.5	32	81	81.79	13	10.5	2.5	5.27	1.01	2.52	3.81	414	7.41	5.5
0Z100039	0	1	83	NA	NA	0	0	0	0	97	42	15	20	75.3	42	33.3	28	126	49.65	11.6	8.5	3.1	4.46	1.12	2.72	1.04	410	6.26	7
0Z100044	0	0	89	22.98	2	1	0	0	0	120	69	15	24	72	46	26	13	76	65.9	20.7	16	4.7	4.42	1.91	1.92	1.31	218	4.94	7.5
0Z100045	0	1	87	25.58	3	1	0	0	0	150	82	18	27	72.9	41.4	31.5	36	63	92.65	11.3	7.3	4	3.67	1.18	2.31	0.73	371	6.21	5.5
0Z100047	0	1	87	24.46	3	1	0	1	0	154	88	31	39	71.6	40.3	31.3	18	129	46.92	8.5	5.4	3.1	2.64	1.02	1.21	0.69	322	5.9	5
0Z100050	0	0	81	24.97	3	1	0	0	0	138	71	8	19	77.9	41.8	36.1	21	66	82.68	8.6	6.4	2.2	5.49	1.24	3.21	1.87	399	4.67	5.5
0Z100053	0	1	85	28.23	4	0	0	0	1	159	78	15	17	73.8	44.8	29	16	85	78.8	7.3	5.2	2.1	5.34	1.37	3.34	1.3	227	5.81	5.5
0Z100055	0	1	80	24.52	3	0	0	0	0	132	66	10	17	77.3	39.4	37.9	23	242	23.03	5.9	4.2	1.7	5.26	1	3.67	1.25	562	5.12	6
0Z100063	0	1	82	25.76	3	0	0	0	0	136	69	19	24	77	46.4	30.6	31	98	67.76	18.3	13.1	5.2	4.44	1.15	2.78	1.73	480	6.29	5.5
0Z100064	0	0	81	17.41	1	0	0	0	0	130	62	19	26	76.7	43.5	33.2	34	65	84.22	10.5	8.2	2.3	6.29	1.65	3.78	1.36	307	5.44	5
0Z100066	0	0	81	24.03	3	1	0	0	0	149	92	6	14	75.4	41.7	33.7	12	74	71.99	6.8	4.6	2.2	4.61	0.89	3.02	2.2	276	6.03	6.5
0Z100071	0	1	81	28	4	0	0	0	0	143	87	16	21	73.1	44.5	28.6	31	102	65.01	9.3	6.7	2.6	3.63	0.93	2.05	2.47	371	6.81	5.5
0Z100075	0	1	77	26.2	3	1	0	0	1	137	71	23	20	81.7	42.3	39.4	132	73	93.55	12.7	8.8	3.9	4.18	1.31	2.46	1.05	356	5.02	7
0Z100078	0	1	81	26.87	3	0	0	0	0	156	93	33	27	84.5	46.4	38.1	40	147	41.79	14.2	10.3	3.9	4.56	1.05	3.12	1.28	398	6.81	5.5
0Z100081	0	0	80	20.82	2	0	0	0	1	141	63	15	19	74.5	42.3	32.2	17	56	93.01	15.5	11.2	4.3	4.09	1.17	2.39	1.9	282	8.49	5
0Z100087	0	1	82	18.26	1	1	0	0	0	170	88	26	43	71.2	45.3	25.9	15	81	85.31	18.4	13.7	4.7	4.92	2.33	2.01	0.64	283	6	6
0Z100090	0	0	82	22	2	0	0	0	0	131	73	15	21	72.8	44.4	28.4	17	66	82.1	15.3	10.5	4.8	3.47	1.86	1.31	0.94	224	5.74	6
0Z100092	0	0	81	NA	NA	0	0	0	0	108	58	6	14	73.5	38	35.5	13	99	50.64	8.4	6.7	1.7	7.14	1.42	4.47	1.73	322	10.17	5.5
0Z100093	0	0	80	23.86	2	1	0	0	1	149	69	16	21	76.4	46.4	30	29	71	76.22	8.2	6.6	1.6	6.11	1.25	3.49	3.58	304	6.47	6
0Z100097	0	1	79	31.52	4	1	0	1	0	154	80	11	17	80.8	45.7	35.1	27	93	73.73	11.6	7.6	4	3.51	1.34	1.8	0.96	391	7.39	6.5
0Z100103	1	0	77	26.54	3	0	0	0	1	126	76	17	19	79.3	48.7	30.6	22	73	75.27	26.2	19	7.2	3.42	1.28	1.62	1.59	217	6.18	5.5
0Z100104	0	1	80	22.18	2	1	0	0	0	106	73	11	14	78	46.1	31.9	18	94	72.27	15.6	10.5	5.1	3.69	0.88	2.44	1.53	512	5.97	5.5
0Z100107	0	1	79	28.09	4	0	0	0	0	150	84	17	25	78	46	32	18	87	79.92	9.5	6.8	2.7	4.76	1.07	3.16	1.92	418	6.33	6
0Z100110	0	1	80	24.34	3	0	0	0	0	144	89	12	19	77.3	43.4	33.9	28	75	90.59	38	30	8	4.94	1.67	3.02	0.84	388	5.62	7
0Z100112	0	1	79	NA	NA	0	0	0	0	105	58	25	29	76.5	43	33.5	41	89	77.75	12.6	8.4	4.2	2.99	1.24	1.49	0.64	377	5.85	6.5
0Z100113	0	1	77	20.67	2	0	0	0	0	148	86	18	24	77	44.7	32.3	25	93	74.77	12.6	9.3	3.3	4.66	1.36	2.71	1.56	397	4.89	6
0Z100115	1	0	82	23.04	2	1	0	0	0	127	82	24	31	77.4	48.9	28.5	22	71	75.16	15.6	11.6	4	4.53	1.57	2.59	0.98	335	7.03	7
0Z100120	0	1	79	23.69	2	0	1	0	0	125	63	73	42	75.2	45.2	30	22	98	69.2	12.8	9.7	3.1	4.35	0.94	2.41	1.82	451	8.27	5.5
0Z100121	1	1	79	26.45	3	1	1	0	1	144	74	22	21	75.1	41.5	33.6	30	114	57.64	12.8	8.9	3.9	3.31	0.87	1.46	2.39	427	8.2	7
0Z100126	0	0	81	29.58	4	1	0	0	1	147	67	21	23	78.1	44	34.1	22	111	44.09	8.6	6.3	2.3	3.99	1.15	2.09	1.86	402	6.02	6
0Z100127	0	0	79	26.26	3	1	1	0	0	135	71	10	17	79.3	44.2	35.1	15	72	75.47	8.7	6.8	1.9	6.42	1.4	4.24	1.34	386	5.92	7
0Z100128	0	0	81	26.18	3	0	0	0	0	156	92	13	20	80.4	42.9	37.5	14	61	89.8	22.3	16.7	5.6	4.58	1.34	2.73	1.27	288	5.99	7
0Z100129	0	0	81	26.74	3	1	0	0	0	129	70	14	25	78.3	46.4	31.9	15	67	81.19	12.1	8.6	3.5	4.03	1.75	2.02	0.67	387	5.06	5.5
0Z100135	0	0	79	27.02	3	0	0	0	1	167	77	16	26	76.5	44.7	31.8	148	90	57.63	15.6	10.3	5.3	4.73	2.03	2	1.05	390	6.24	5.5
0Z100142	0	1	78	20.19	2	0	0	0	0	117	68	13	26	77.9	48.4	29.5	53	85	82.78	14.7	11.7	3	7.39	1.93	4.81	1.06	429	5.42	5.5
0Z100143	0	0	78	25.3	3	1	1	0	0	154	89	14	19	78.3	43.9	34.4	27	111	45.03	8.5	6.3	2.2	3.56	0.94	1.78	1.58	424	5.81	NA
0Z100144	0	1	77	NA	NA	1	0	0	0	181	88	14	23	75.9	42.9	33	21	106	63.83	7.5	5.1	2.4	2.79	0.92	1.33	0.86	294	5.66	5.5
0Z100145	0	1	76	27.89	3	1	0	0	1	166	87	12	22	78.6	43.6	35	22	79	91.2	14.6	10.4	4.2	3.86	0.91	2.36	1.26	280	7.24	6
0Z100146	0	1	71	NA	NA	0	0	0	0	NA	NA	10	12	70.9	44.3	26.6	19	99	72.31	10.5	7.5	3	4.29	0.98	2.86	1.42	259	4.92	7
0Z100148	0	0	78	29.17	4	0	1	0	0	144	83	37	33	75.5	45.9	29.6	37	74	73.53	11.6	7.7	3.9	4.35	1.41	2.6	1.33	398	7.32	5.5
0Z100149	0	0	77	30.06	4	1	0	1	0	157	88	10	20	74.2	41.3	32.9	15	76	71.7	16.4	11.7	4.7	4.1	1.23	2.51	1.14	423	4.79	6
0Z100151	1	0	80	19.56	2	1	0	0	0	147	76	16	23	83.1	47.4	35.7	14	82	64.04	8.3	5.9	2.4	5.44	2.09	2.67	1.51	326	5.25	7
0Z100152	0	0	75	25.89	3	0	0	0	0	144	72	23	27	73	45.1	27.9	39	65	87.84	12.5	9.5	3	4.58	1.58	2.58	1.28	353	5.69	5.5
0Z100153	0	0	76	25.87	3	0	0	0	0	166	86	21	25	81.5	46.5	35	13	63	90.59	13.8	10.2	3.6	5.64	1.47	3.87	0.88	347	5.48	6
0Z100154	0	0	76	NA	NA	0	0	0	1	145	69	19	15	72.1	39.6	32.5	33	54	96.81	12.3	9.7	2.6	6.27	1.02	4.1	2.53	332	8.31	5
0Z100155	0	0	75	22.72	2	0	0	0	0	189	99	12	19	78.5	45.3	33.2	16	52	98.72	10.8	8.9	1.9	6.43	1.34	4.4	1.07	322	5.38	6.5
0Z100157	0	1	75	NA	NA	0	1	0	1	163	85	30	23	76.2	46.3	29.9	19	72	95.41	12.1	8.7	3.4	4.5	1.1	3.03	0.88	309	7.38	6
0Z100158	0	1	68	27.68	3	1	0	0	1	125	83	34	25	71.3	43.1	28.2	33	85	88.8	16.8	11.9	4.9	3.74	1.23	2.18	1.27	327	5.78	7
0Z100161	0	1	74	30.22	4	1	0	0	0	118	77	30	27	77.5	41.5	36	13	97	72.57	13	9.4	3.6	3.56	1.45	1.65	0.95	404	6.33	5.5
0Z100163	0	1	79	24.91	3	1	1	0	1	120	59	12	15	75.1	43.6	31.5	25	54	104.41	9.7	6.9	2.8	5.01	1.22	3.55	1.19	277	10.33	5
0Z100166	0	0	77	26.96	3	0	0	0	0	175	99	16	27	78.6	46.1	32.5	18	83	64.45	16.8	13.2	3.6	5.11	1.11	2.97	2.09	353	5.25	6.5
0Z100168	1	1	80	25.39	3	0	1	0	0	143	86	40	27	79	42.2	36.8	17	80	87.83	10.8	7	3.8	3.18	1.08	1.69	1.13	326	8.32	5.5
0Z100171	0	1	64	26.6	3	0	0	0	0	111	63	35	37	72.9	43.5	29.4	35	80	98.28	14.5	11.1	3.4	4.31	1.32	2.59	1.11	336	5.98	7
0Z100172	0	1	75	24.23	3	0	0	0	1	122	81	20	18	70.9	43.8	27.1	18	85	84.54	16.2	12.4	3.8	5.06	1.5	3.02	1.06	312	5.18	6.5
0Z100173	0	1	80	23.53	2	0	0	0	0	140	78	12	22	75	43.1	31.9	25	94	72.27	9	6.2	2.8	3.45	0.93	1.87	1.29	409	6.6	5
0Z100174	0	1	73	31.51	4	0	1	0	1	115	75	24	18	80.7	46.3	34.4	15	91	78.95	10.7	7.9	2.8	5.39	1.02	3.67	1.85	459	6.36	6
0Z100175	1	1	73	28.09	4	0	0	0	0	143	80	16	20	77.3	48.3	29	29	104	67.18	13.9	10.3	3.6	4.55	1.31	2.95	0.92	372	6.38	6.5
0Z100176	0	1	71	NA	NA	0	0	0	1	149	78	37	24	75.2	45.6	29.6	24	98	73.2	14.3	11.1	3.2	6.7	1.21	5.01	2.93	359	5.14	6
0Z100177	0	1	71	24.69	3	0	0	0	0	140	75	16	27	83.3	48.7	34.6	21	70	99.27	15.1	12.2	2.9	6.55	1.45	4.25	1.58	234	5.52	6.5
0Z100178	0	0	71	16.83	1	0	0	0	0	127	78	19	26	72.9	43.8	29.1	15	74	77.23	13.4	10.3	3.1	6.13	1.86	3.66	1.1	282	4.62	6
0Z100179	0	1	73	21.3	2	0	0	0	0	118	71	14	17	68.3	42.6	25.7	14	83	88.24	15.6	11.7	3.9	4.71	1.81	2.46	0.69	476	5.28	7.5
0Z100181	0	1	73	26.55	3	1	0	0	0	112	66	25	25	76.3	46	30.3	27	83	88.24	15.6	10.2	5.4	3.32	1.17	1.92	1.11	332	5.63	6.5
0Z100182	0	1	73	25.03	3	0	1	0	0	126	75	14	18	74.5	45.4	29.1	16	81	90.88	13.9	9	4.9	4.48	1.29	2.8	0.93	344	7.35	NA
0Z100183	0	1	71	23.51	2	0	0	0	1	138	86	20	20	82.9	41.4	41.5	21	108	65.09	15.9	12.3	3.6	6.27	1.3	4.31	1.54	484	7.26	5.5
0Z100184	0	0	75	NA	NA	0	0	0	0	128	81	22	25	72.7	44.3	28.4	30	59	94.7	12.4	9.7	2.7	3.92	1.43	1.98	1.31	291	4.91	7.5
0Z100185	0	0	70	32.1	4	0	0	0	0	161	81	45	28	73.7	39.6	34.1	19	74	77.78	17.6	12.5	5.1	4.14	1.1	2.8	0.98	213	5.53	5.5
0Z100186	0	0	73	23.03	2	0	0	0	0	142	78	29	27	73.9	48.1	25.8	31	66	87.46	10.9	7.8	3.1	4.74	1.84	2.65	0.99	267	5.58	7
0Z100187	1	0	69	21.97	2	0	0	0	1	133	82	23	22	75.4	46.3	29.1	22	62	97.01	11.1	8.6	2.5	5.51	1.67	3.4	1.29	411	5.76	7.5
0Z100189	0	0	74	29.08	4	1	0	0	0	178	89	13	26	74.5	43.6	30.9	13	59	95.37	17.2	12	5.2	2.99	1.49	1.27	0.58	247	6.46	6
0Z100190	0	1	70	27.06	3	0	0	0	1	148	88	18	19	71.3	42.3	29	47	117	59.5	19.8	14.9	4.9	3.97	0.98	1.97	2.92	406	7.53	6
0Z100192	0	1	72	27.09	3	0	0	0	1	178	95	17	29	80.5	43	37.5	31	96	74.53	11	8	3	4.14	1.09	2.59	1.19	383	5.6	6
0Z100193	0	1	76	21.32	2	0	1	0	0	141	80	18	26	75.7	41.9	33.8	27	85	83.95	10	7.5	2.5	5.41	1.42	3.59	0.61	293	9.27	6.5
0Z100194	0	1	75	31	4	1	1	1	1	164	84	75	59	76.4	43.5	32.9	25	82	88.29	13.5	9.2	4.3	3.28	0.88	1.86	2.48	402	13.93	6.5
0Z100195	0	1	74	23.51	2	0	0	0	0	140	83	20	18	79.1	48.5	30.6	21	94	75.38	10.9	7.8	3.1	4.37	1.43	2.42	1.19	429	5.43	6
0Z100196	0	0	77	30.99	4	0	0	0	1	161	90	21	21	73.9	43.9	30	24	66	85.03	8.7	6.6	2.1	4.21	1.06	2.38	1.95	287	5.27	5.5
0Z100197	0	1	64	24.89	3	0	0	0	1	149	78	41	29	73.6	45.8	27.8	33	76	100.81	12.4	9.5	2.9	5.62	0.98	3.66	2.89	378	6.76	6.5
0Z100198	1	1	73	26.72	3	1	0	0	0	171	96	46	29	74.2	41	33.2	319	83	88.24	21.3	14	7.3	4.16	1.71	2.05	1	359	4.88	6.5
0Z100200	0	0	79	21.25	2	0	0	0	0	137	61	16	24	79.5	46.5	33	21	63	88.7	12.7	10.4	2.3	7.28	2.19	4.33	1.5	277	5.75	7.5
0Z100205	0	1	63	NA	NA	0	0	0	1	140	80	33	24	72.3	46.4	25.9	51	82	96.06	12.4	9.6	2.8	4.8	0.86	3.25	2.74	377	5.92	6
0Z100208	1	1	65	25.27	3	0	0	0	1	142	88	34	27	72	40.4	31.6	75	96	78.28	14.3	11.5	2.8	5.38	0.94	1.6	6.88	432	5.31	6
0Z100210	1	1	66	24.27	3	1	1	0	1	120	82	14	14	72	44.8	27.2	29	88	86.36	26.5	22.1	4.4	5.41	0.88	1.66	6.41	348	12.75	5
0Z100211	0	0	66	26.2	3	0	0	0	0	131	54	28	21	70.9	44.7	26.2	25	56	102.63	7.8	6	1.8	4.74	1.42	2.72	2.01	284	10.58	6
0Z100215	1	1	64	25.45	3	0	0	0	0	119	81	25	21	75.4	45	30.4	49	77	100.27	14.3	10.5	3.8	3.97	1.24	2.41	0.72	453	6.1	5.5
0Z100223	0	1	65	21.52	2	0	0	0	0	116	76	30	30	79.3	44.2	35.1	32	70	103.55	17.4	13.7	3.7	6.46	2.02	3.89	1.68	361	5.07	7.5
0Z100226	0	0	66	26.27	3	1	0	0	1	193	95	16	17	70.7	46.2	24.5	15	62	99.08	11.2	8.6	2.6	5.58	1.42	3.91	1.78	342	6.48	6.5
0Z100231	0	0	69	20.42	2	0	0	0	0	143	78	28	32	76.6	48.8	27.8	22	62	97.01	18.2	13.2	5	4.42	1.98	2	0.6	252	5.44	6
0Z100233	0	0	65	24.7	3	0	0	0	0	142	71	20	23	76.3	43.8	32.5	19	78	75.59	9.7	7.2	2.5	5.38	1.23	3.5	1.44	255	6.03	5.5
0Z100234	0	0	67	24.37	3	1	1	0	0	127	59	21	23	81.2	42.7	38.5	19	66	91.22	11.4	8.8	2.6	5.33	1.3	3.56	1.63	304	6.95	5.5
0Z100238	1	1	69	24.2	3	1	0	0	0	139	84	20	23	74.6	40.7	33.9	41	100	72.45	9.9	7.4	2.5	5.14	1.77	2.78	0.93	464	5.51	5.5
0Z100241	0	0	68	25.42	3	0	0	0	1	138	82	20	19	78.9	50.8	28.1	30	65	92.27	14.1	10.7	3.4	4.17	1.62	2.14	1.68	386	5.14	6.5
0Z100242	0	1	65	26.51	3	0	0	0	0	146	97	18	20	79.2	47.2	32	35	87	88.18	16.4	13.3	3.1	8.52	1.98	6.01	1.26	350	6.78	5
0Z100244	0	0	64	20.56	2	0	0	0	0	113	69	13	18	73.2	43.3	29.9	15	50	108.03	8.3	6.9	1.4	6.08	1.51	3.63	1.73	294	5.99	5.5
0Z100246	1	0	67	24.18	3	0	0	0	0	101	73	21	33	77.1	44.4	32.7	23	62	98.38	9	6.5	2.5	3.69	1.29	1.76	1.38	394	5.27	7.5
0Z100249	0	0	67	19.63	2	0	0	0	0	123	65	16	26	85.4	45.7	39.7	32	66	91.22	10.1	7.1	3	3.97	1.41	2.05	1.78	461	5.21	6
0Z100251	0	1	63	22.42	2	0	0	0	1	148	96	14	20	78	46.4	31.6	19	84	93.3	14.4	10.3	4.1	5.25	1.3	3.7	1.13	340	5.12	6
0Z100252	0	1	66	24.35	3	1	0	0	0	148	88	21	23	77.2	43.6	33.6	20	63	107.37	19.3	14.3	5	4.16	0.96	2.47	2.28	370	5.24	6
0Z100254	0	0	66	22.29	2	0	0	0	0	140	85	11	14	68.4	44.5	23.9	23	63	97.18	8.8	7.4	1.4	5.54	1.49	3.55	1.44	298	5.51	5
0Z100255	0	1	63	NA	NA	0	0	0	0	NA	NA	12	19	72.3	47.7	24.6	14	104	72.07	14.3	10.3	4	4.53	1.62	2.65	0.72	399	4.66	7
0Z100256	0	0	62	20.22	2	0	0	0	0	131	78	17	21	71.6	44.6	27	8	61	102.62	8.6	6.9	1.7	5.26	1.56	3.23	1.26	274	4.65	6.5
0Z100258	0	0	72	22.51	2	1	0	0	0	146	81	20	21	78.7	47.3	31.4	24	59	96.71	15.4	12.2	3.2	4.89	1.77	2.66	1.71	285	7.88	5
0Z100259	0	1	66	26.72	3	0	0	0	0	141	88	28	22	78.4	45.2	33.2	24	91	82.93	12.5	9.7	2.8	4.65	1.25	2.89	1	334	5.42	7.5
0Z100261	0	1	65	23.07	2	0	0	0	0	135	86	22	24	77.1	44.4	32.7	15	80	97.59	13.9	9.5	4.4	3.87	1.45	1.9	0.69	281	5.56	5.5
0Z100266	0	0	66	19.3	2	0	0	0	0	112	60	14	19	72.2	46	26.2	11	59	100.88	15.7	12.2	3.5	5.63	1.48	3.48	1.18	311	5.26	6.5
0Z100268	0	1	74	25.39	3	0	0	0	0	130	77	10	16	73.8	40.1	33.7	19	92	77.37	12.8	9.4	3.4	4.38	1.36	2.72	1.25	364	4.7	6
0Z100269	0	0	65	21.4	2	0	0	0	0	128	80	16	23	71.9	44	27.9	27	73	81.9	12.2	9.3	2.9	4.52	1.29	2.72	1.54	253	5.6	5.5
0Z100273	0	0	64	23.21	2	0	0	0	0	102	47	14	24	75.1	46.1	29	14	65	94.9	15.5	11.4	4.1	3.6	1.17	2.08	1.1	318	5.5	NA
0Z100277	0	1	67	24.68	3	0	0	0	0	120	68	20	29	73.9	45.1	28.8	85	69	102.71	11.8	10.2	1.6	8.76	0.99	2.92	8.61	313	5	5
0Z100279	0	1	60	NA	NA	0	0	0	1	146	84	22	20	71.4	44.9	26.5	18	73	105.42	9.8	6.9	2.9	3.54	1.12	2.01	1.35	210	5.84	7.5
0Z100280	0	0	70	24.65	3	0	0	0	1	138	82	28	23	72.9	45.3	27.6	26	60	97.54	10.5	7.8	2.7	5.15	1.77	2.97	1.42	351	6.15	7
0Z100281	1	0	63	22.98	2	0	0	0	0	109	73	13	17	75.8	43.3	32.5	15	63	99.25	11.9	9.3	2.6	6.18	1.56	4.03	1.32	313	5	5.5
0Z100284	0	1	66	NA	NA	0	0	0	0	147	87	25	23	75.2	41.5	33.7	22	97	76.77	11.9	8.6	3.3	3.17	1.01	1.85	1.15	432	5.96	5.5
0Z100285	0	0	66	26.42	3	0	0	0	1	143	86	17	21	78.3	47.9	30.4	24	64	95.35	20.4	17	3.4	8.34	1.75	5.94	2.09	224	7.38	5.5
0Z100289	0	0	67	29.08	4	0	0	0	1	139	61	26	23	76.8	42.3	34.5	26	57	101.32	9.2	7.1	2.1	4.99	1.18	2.81	2.04	329	8.57	6.5
0Z100291	0	0	64	24.95	3	1	0	0	0	141	84	12	18	76.4	41.8	34.6	16	49	108.75	8.7	6.5	2.2	4.94	1.13	2.96	1.56	288	5.42	5.5
0Z100293	0	0	64	21.6	2	0	0	0	0	136	80	22	21	80.7	45.5	35.2	37	59	102.31	11.2	9	2.2	5.84	1.13	2.7	4.03	271	5.59	6.5
0Z100295	1	1	62	25.74	3	0	0	0	0	142	86	21	23	73.7	42.6	31.1	27	76	102.24	10.3	7.6	2.7	5.12	1.33	3.84	0.57	358	5.27	NA
0Z100297	0	0	75	34.23	4	0	0	0	0	140	84	23	24	71.6	41.1	30.5	44	74	75.09	8.5	6.4	2.1	5.73	1.67	3.46	1.83	288	6.12	5.5
0Z100300	0	0	78	19.86	2	0	0	0	0	101	66	16	21	70.4	41.2	29.2	16	66	84.44	11.2	9.1	2.1	6.03	1.71	3.94	1.36	279	5.13	6.5
0Z100301	0	1	79	26.04	3	1	0	0	1	148	83	36	29	79.7	44.6	35.1	36	82	85.85	9.7	7.2	2.5	5.69	1.21	3.72	1.65	310	5.79	7.5
0Z100304	1	1	69	NA	NA	0	0	0	0	118	69	11	14	78.7	43.5	35.2	14	76	97.33	10.1	7.5	2.6	5.71	1.23	4.03	1.06	305	12.34	5.5
0Z100312	0	0	72	22.89	2	1	0	0	0	162	92	20	30	76	47	29	23	60	96.18	14.5	10.2	4.3	3.96	1.92	1.52	0.83	360	4.94	6.5
0Z100329	1	1	56	23.87	2	0	0	0	0	121	85	29	22	78	48.1	29.9	42	83	99.43	14.6	10.9	3.7	4.72	1.33	2.81	1.24	410	5.75	6
0Z100339	0	1	56	NA	NA	0	0	0	0	NA	NA	21	21	76.8	45.1	31.7	40	96	83.39	11.6	8.1	3.5	4.2	0.86	2.32	1.93	270	5.42	NA
0Z100341	0	0	51	23.89	2	0	0	0	1	136	77	27	31	73.5	43.7	29.8	16	47	120.8	14.7	11.2	3.5	4.73	1.53	2.77	0.79	293	5.17	6
0Z100355	0	1	53	29.89	4	0	0	0	1	145	91	25	16	71.8	43.5	28.3	41	77	108.33	12.9	9.4	3.5	4.9	1.01	3.49	1.99	463	5.9	6
0Z100356	1	1	54	24.16	3	0	0	0	1	123	83	20	22	75.7	44.3	31.4	22	95	85.65	13.2	9	4.2	3.83	1.25	2.46	0.87	310	5.37	7
0Z100364	0	1	59	26.12	3	0	0	0	0	137	81	16	19	71.9	42.4	29.5	42	99	78.67	16.6	11.9	4.7	4.36	0.94	2.98	1.16	316	5.59	6
0Z100367	0	0	52	19.76	2	0	0	0	0	101	62	17	26	81.1	50.1	31	17	72	91.24	7.5	5.3	2.2	4.75	1.55	2.65	1.38	369	5.34	5.5
0Z100368	0	1	54	25.03	3	0	0	0	0	117	77	24	20	75.7	45.3	30.4	63	93	87.88	18.4	15	3.4	6.19	0.97	3.29	4.46	361	4.26	NA
0Z100369	1	1	54	23.48	2	0	0	0	0	119	76	55	33	72.4	48	24.4	33	80	105.43	12.6	8.7	3.9	4.06	1.56	2.17	0.54	364	6.23	5.5
0Z100383	1	1	58	NA	NA	0	0	0	0	106	60	26	29	76.9	44.2	32.7	23	68	110.07	9.6	7	2.6	4.5	1.34	2.79	0.63	203	5.27	6
0Z100391	0	1	64	25.88	3	0	0	0	1	144	94	33	25	79.7	49.6	30.1	30	82	95.38	17.4	13.5	3.9	4.4	1.19	2.39	2.42	434	5.93	6.5
0Z100393	0	0	52	NA	NA	0	0	0	0	NA	NA	16	24	75.7	44.4	31.3	42	56	113.23	7.2	5.2	2	4.79	1.54	2.95	0.81	224	5.35	7
0Z100400	1	0	53	22.8	2	0	0	0	0	130	89	38	33	66.7	37.5	29.2	30	57	111.79	10.1	7.6	2.5	4.43	1.9	2.18	0.33	260	4.67	6.5
0Z100403	0	1	52	NA	NA	0	0	0	0	131	86	26	31	78.1	45.1	33	34	97	84.7	14	10.1	3.9	5.26	1.1	3.68	1.03	420	4.95	8
0Z100404	0	0	54	23.23	2	0	0	0	0	99	63	14	21	76.4	45.3	31.1	17	54	113	8.3	6	2.3	4.45	1.93	2.12	0.53	258	5.07	6
0Z100411	1	1	60	NA	NA	0	0	0	1	NA	NA	28	19	73.3	42.3	31	65	97	80.07	13.2	8.7	4.5	3.57	1.2	1.99	1.92	462	5.57	6
0Z100413	0	1	57	27.1	3	1	0	0	1	130	80	19	19	69.1	42	27.1	37	126	59.6	13.6	10.1	3.5	4.88	0.84	2.87	2.85	514	5.13	5.5
0Z100414	0	0	57	23.12	2	0	0	0	1	128	80	31	24	77.5	47.4	30.1	40	65	99.68	8	6.3	1.7	6.12	1.34	3.93	2.26	290	6.1	5.5
0Z100417	0	0	53	21.56	2	0	0	0	0	115	71	16	24	74.2	45.7	28.5	21	65	102.52	5.8	4.5	1.3	4.74	1.27	3.13	1.03	269	4.47	6
0Z100420	0	1	53	27.11	3	0	0	0	1	114	85	24	20	74.8	46.7	28.1	45	125	61.9	17.4	13.4	4	5.32	1.23	3.43	2.03	522	5.46	6
0Z100430	0	0	59	28.16	4	0	0	0	0	165	93	37	29	75.6	48.5	27.1	20	67	94.76	13.4	10.1	3.3	5.87	1.34	4.32	1.38	459	5.93	5.5
0Z100432	0	1	54	NA	NA	0	0	0	0	129	72	18	23	75.6	45.6	30	32	90	91.43	9.4	7.5	1.9	4.41	1.28	1.98	2.77	329	4.93	NA
0Z100434	0	1	62	22.38	2	0	0	0	0	115	81	15	20	72.7	40.6	32.1	23	109	68.57	10.4	6.7	3.7	3.5	1.22	1.78	1.1	399	5.05	5.5
0Z100435	0	1	54	19.91	2	0	0	0	0	124	77	69	45	74.9	46.4	28.5	55	76	108.15	12.6	10.1	2.5	5.09	1.02	2.06	4.96	300	5.58	5.5
0Z100439	0	1	56	24.7	3	1	0	0	0	125	78	88	55	78	48.5	29.5	211	75	107.22	11.8	8.8	3	4.02	0.97	2.29	2.05	427	5.64	6
0Z100446	0	1	60	26.26	3	0	0	0	0	132	85	45	25	80.3	48.2	32.1	26	82	98.1	14.7	10.7	4	4.77	1.18	2.95	1.73	339	5.6	5.5
0Z100450	1	1	54	26.1	3	0	0	0	1	163	97	70	45	79.8	45.4	34.4	181	90	91.43	14.5	11.6	2.9	5.83	1.08	1.82	7.91	542	10.81	5.5
0Z100452	0	1	52	24.77	3	0	0	0	1	133	89	20	21	76.5	44.3	32.2	49	78	108.51	14	10.1	3.9	4.01	0.97	2.39	2.4	470	4.73	6.5
0Z100456	0	0	54	19.43	2	0	0	0	0	107	75	12	15	76.5	46.9	29.6	15	51	115.14	10.7	8.4	2.3	5.72	1.41	3.66	1.83	276	5.16	6.5
0Z100457	0	1	52	24.91	3	0	0	0	1	115	74	30	21	70.8	46.3	24.5	34	88	95.28	13.2	10.8	2.4	5.69	1.11	3.52	2.33	392	5.29	7
0Z100458	1	1	65	21.81	2	1	0	0	1	164	94	24	20	76.2	43.3	32.9	43	99	75.42	15.9	11.8	4.1	4.11	0.98	2.26	1.98	389	5.17	6
0Z100465	0	0	53	21.61	2	0	0	0	1	133	82	24	27	80	47.4	32.6	25	85	74.12	14.1	11	3.1	5.69	1.34	3.83	0.99	309	5.56	6
0Z100467	0	0	54	21.44	2	0	0	0	0	110	69	34	34	79	48.6	30.4	17	68	96.4	11.8	9.1	2.7	5.55	1.55	3.41	0.89	352	5.27	5.5
0Z100468	1	1	60	26.39	3	1	1	0	0	154	98	19	16	78.2	45.8	32.4	38	149	47.65	6.9	5.2	1.7	4.66	0.98	3.11	1.36	626	6.43	5.5
0Z100469	0	0	54	21.24	2	0	0	0	0	123	76	20	24	76	46.8	29.2	26	64	103.73	16.5	12.1	4.4	4.83	1.56	2.68	1.09	260	4.7	5.5
0Z100471	1	1	55	22.92	2	0	0	0	0	130	78	22	20	76.4	47.9	28.5	16	98	81.91	9.8	7	2.8	3.42	1.14	1.98	0.7	393	5.3	6.5
0Z100472	0	1	53	26.95	3	0	0	0	1	154	95	35	30	76.9	45.6	31.3	38	73	110.73	15.8	12.6	3.2	4.55	1.31	2.36	2.15	384	6	6.5
0Z100473	0	0	56	22.55	2	0	0	0	0	131	82	22	26	78.6	46.4	32.2	19	65	100.38	11.6	9.3	2.3	5.47	1.14	3.97	0.63	255	5.41	6
0Z100474	0	1	60	25.19	3	0	0	0	0	130	81	33	29	71	41.6	29.4	69	96	81.08	15.9	11.8	4.1	5.63	1.68	3.53	1.02	303	5.18	7
0Z100479	0	1	55	25.17	3	0	0	0	0	114	84	24	20	82.7	47.6	35.1	38	105	75.36	10.4	8	2.4	4.72	0.98	3.06	1.93	360	5.49	6.5
0Z100482	0	1	54	24.74	3	0	0	0	1	135	85	25	22	75.1	45	30.1	28	89	92.68	14.2	10.2	4	3.73	1.51	2.1	1.03	321	5.23	6
0Z100490	0	0	55	24.1	3	1	0	0	0	141	79	18	22	79.9	42.5	37.4	15	56	110.87	10	7.3	2.7	4.07	1.23	2.83	0.42	249	4.78	6.5
0Z100497	0	1	55	27.54	3	0	0	0	0	163	96	26	14	70.7	45.1	25.6	36	101	78.98	10	7.4	2.6	3.97	0.99	2.3	2.41	463	6.25	6.5
0Z100498	0	1	53	23.73	2	0	0	0	1	128	76	24	23	79.1	45.9	33.2	20	68	114.01	16.1	12.3	3.8	5.34	1.15	3.87	1.3	397	5.6	7
0Z100518	0	1	65	23.21	2	0	0	0	1	108	66	33	38	74	47.2	26.8	51	116	62.27	13.3	9.7	3.6	4.71	1.23	3.08	1.5	393	4.81	7
0Z100520	0	1	67	21.67	2	0	0	0	0	102	60	18	33	73.9	41.6	32.3	15	107	67.7	31.4	22.3	9.1	3.85	1.3	2.2	0.7	350	4.82	5.5
0Z100522	1	1	61	26.36	3	0	0	0	0	116	75	21	19	71.8	44.3	27.5	24	90	87.05	8.5	6.4	2.1	4.4	1.11	2.77	1.5	443	5.7	6
0Z100524	0	0	63	21.03	2	0	0	0	0	150	69	35	25	75	46.6	28.4	35	52	107.4	8.3	6.2	2.1	4.62	1.29	2.92	1.19	240	5.07	6
0Z100527	0	1	63	27.02	3	1	0	0	0	134	82	10	14	80	44.4	35.6	25	91	84.69	8.7	6.3	2.4	5.08	1.07	3.49	1.18	374	5.74	5.5
0Z100528	0	0	60	23.09	2	0	0	0	1	135	77	28	29	82.6	45.3	37.3	22	59	105.22	11.2	8.6	2.6	5.79	1.33	3.14	2.08	282	6.17	6
0Z100532	0	1	74	25.87	3	1	1	0	0	127	83	22	25	81.5	47.6	33.9	14	85	85.13	10.4	6.6	3.8	3.14	1.22	1.7	0.65	307	6.05	7
0Z100535	0	0	71	24.9	3	0	0	0	0	132	85	19	25	74.5	45.4	29.1	61	53	100.89	5.9	4.4	1.5	7.29	1.08	3.58	5	355	5.09	5.5
0Z100545	0	1	54	NA	NA	0	0	0	0	124	81	25	16	70.3	42.5	27.8	23	85	97.98	17	11.3	5.7	2.72	0.75	1.61	0.83	415	4.55	7.5
0Z100549	0	1	52	26.02	3	0	0	0	1	131	73	46	35	77.4	45.9	31.5	47	113	70.42	9.7	7	2.7	5.14	1.21	3.46	1.11	544	4.86	5.5
0Z100550	0	1	51	22.42	2	0	0	0	0	109	70	28	27	72.9	42.8	30.1	25	79	108.71	11.6	8.9	2.7	4.42	1.46	2.15	0.85	435	4.6	7
0Z100552	1	1	55	24.66	3	0	0	0	1	125	87	42	32	79.2	47.3	31.9	39	72	109.81	12.9	9.7	3.2	4.23	0.87	2.47	2.06	358	6.24	6.5
0Z100571	0	0	71	21.08	2	1	0	0	0	139	83	16	17	70.5	42.2	28.3	18	63	93.82	10.1	8.8	1.3	7.64	1.71	4.7	2.58	303	5.28	5.5
0Z100580	0	1	67	17.77	1	0	0	0	0	143	86	24	33	69.5	36.3	33.2	20	81	94.79	13.7	9.5	4.2	4.1	1.8	2.07	0.78	385	5.14	6.5
0Z100584	0	1	53	20.54	2	0	0	0	0	139	103	7	21	74.6	44.7	29.9	20	95	86.25	15.9	12	3.9	4.95	1.06	3.42	1.66	311	5.06	5.5
0Z100588	0	1	54	33.79	4	0	0	0	1	168	91	47	35	79	47.8	31.2	96	97	83.52	18.9	13.7	5.2	4.2	1.13	1.93	3.75	458	5.16	5.5
0Z100592	0	0	51	24.36	3	0	0	0	1	144	86	52	44	79.9	48.9	31	81	47	120.8	10.6	8.3	2.3	5.38	1.21	3.28	2.56	420	5.84	7
0Z100595	0	0	51	25.05	3	0	0	0	0	168	84	29	29	72.7	40.6	32.1	49	49	119.15	18.5	13.3	5.2	3.57	0.78	2.27	1.9	282	5.31	6.5
0Z100602	0	0	48	23.61	2	1	0	0	0	120	79	13	16	78.7	45.8	32.9	13	72	93.84	11.9	9.2	2.7	4.65	1.26	2.8	1.54	352	5.81	5
0Z100604	0	1	49	NA	NA	0	0	0	1	NA	NA	25	15	73.5	43.8	29.7	30	88	97.31	19.3	15	4.3	4.61	1.02	3.05	2.24	451	5.07	5.5
0Z100607	0	1	48	26.85	3	0	0	0	1	135	92	43	25	75.4	47.4	28	34	81	108.33	21.6	15.3	6.3	3.73	0.9	2.48	1.58	412	5.59	5
0Z100608	0	1	48	23.98	3	0	0	0	1	139	85	27	21	77.2	48.2	29	42	85	102.19	8.7	6.5	2.2	5.17	1.47	3.1	1.35	319	5.09	5.5
0Z100612	0	1	49	26.84	3	0	0	0	1	117	73	20	18	71.1	43.8	27.3	41	83	104.44	13.5	9.7	3.8	3.62	1.14	2.2	1.3	290	5.54	6
0Z100618	0	1	65	22.07	2	1	0	0	0	110	75	25	22	72.4	47.1	25.3	16	87	88.18	27.4	17.9	9.5	2.5	1.14	1.03	0.92	317	6.1	5.5
0Z100623	0	1	52	25.34	3	0	0	0	0	145	98	13	22	78.7	45.2	33.5	90	76	109.68	9.3	7.1	2.2	5.89	1.43	2.41	4.4	286	4.93	NA
0Z100626	0	1	53	23.42	2	0	0	0	1	154	93	15	19	76.6	42.9	33.7	51	86	97.28	18.6	14.6	4	5.01	1.01	3.17	2.28	439	6.84	6.5
0Z100627	0	1	50	22.63	2	0	0	0	0	130	78	22	19	79.6	45.2	34.4	37	84	102.22	13.6	11	2.6	6.9	1.2	4.56	3.43	483	5.71	5
0Z100629	1	1	51	27.73	3	0	0	0	0	143	87	41	27	75.1	46.2	28.9	60	79	108.71	8	3.7	4.3	5.29	0.81	2.33	6.35	447	7.33	5
0Z100630	0	0	50	24.56	3	0	0	0	0	142	87	15	14	80.1	46.5	33.6	16	67	100.94	13.5	10.5	3	5.85	1.82	3.61	0.8	240	5.24	6.5
0Z100631	1	0	52	25.72	3	1	0	0	1	130	89	77	38	77.4	44.5	32.9	36	62	109.32	6.5	4.7	1.8	4.53	1.34	2.65	1.49	385	5.27	5.5
0Z100642	0	0	48	31.84	4	1	0	0	0	153	80	42	23	73.9	40.5	33.4	19	50	120.88	7.3	5.4	1.9	4.71	1.05	3.39	1.23	442	5.95	6
0Z100650	0	0	47	21.86	2	0	0	0	0	129	80	11	16	72.4	40.2	32.2	11	62	113.22	13.7	10.3	3.4	3.89	1.54	2.13	0.42	229	5.01	7
0Z100666	0	1	54	28.35	4	0	0	0	1	137	95	24	23	75.3	46.8	28.5	35	90	91.43	12.1	9.8	2.3	5.7	0.95	2.71	4.72	365	5.13	5.5
0Z100670	1	0	51	NA	NA	0	0	0	0	NA	NA	38	28	81.8	49.8	32	33	48	119.96	21.8	17.4	4.4	6.22	1.88	3.98	0.63	209	6.54	6
0Z100671	0	1	51	NA	NA	0	0	0	1	129	88	21	21	65.2	41.2	24	62	85	100.06	10.6	7.9	2.7	3.66	0.91	1.51	3	457	5.64	5.5
0Z100675	0	1	51	20.99	2	0	0	0	0	138	90	6	15	74.2	44.7	29.5	29	117	68	10.8	8.4	2.4	4.5	1.15	2.52	1.43	383	15.09	5.5
0Z100678	0	0	54	28.34	4	0	0	0	1	131	86	57	55	77.5	49.1	28.4	36	63	105.73	18	13.6	4.4	5.23	1.25	3.72	1.9	431	5.96	5.5
0Z100681	0	1	51	23.32	2	0	0	0	0	123	86	11	14	76.2	47.4	28.8	34	81	106.07	11.4	8.8	2.6	4.74	1.27	3.24	1.12	350	5.44	5.5
0Z100682	0	0	50	26.06	3	0	0	0	0	130	76	14	15	76.4	44.4	32	19	60	112.26	13.9	10.6	3.3	6.05	2.08	3.72	0.81	425	5.27	5.5
0Z100692	0	0	47	20.05	2	0	0	0	0	117	75	11	11	72.4	44	28.4	13	58	115.93	15.8	10.5	5.3	2.75	1.35	1.01	1.04	248	5.49	7
0Z100699	0	0	75	25.77	3	1	1	0	0	141	78	13	18	79.8	44.6	35.2	31	68	83.18	6.7	5.1	1.6	3.91	1	2.07	2.42	321	7.47	7
0Z100704	0	0	63	NA	NA	0	0	0	0	118	73	15	27	79.8	49.2	30.6	17	59	103.03	9.9	7.2	2.7	4.45	2.26	1.74	0.49	217	5.55	NA
0Z100706	0	1	54	NA	NA	0	0	0	0	NA	NA	14	24	75.3	46.7	28.6	9	93	87.88	9.4	6.9	2.5	5.1	1.32	3.04	1.8	295	4.99	7
0Z100707	1	1	51	22.92	2	0	0	0	0	120	82	19	18	77.5	45.7	31.8	19	88	95.95	13.8	9.8	4	4.01	1.29	2.26	1.44	458	5.4	6
0Z100711	0	0	52	23.23	2	0	0	0	0	111	68	9	16	74.5	41.7	32.8	9	66	101.36	8.6	6.8	1.8	5.69	1.7	3.61	1.1	211	5.12	6.5
0Z100712	1	1	50	25.02	3	0	0	0	1	125	81	24	24	78.7	46.8	31.9	50	86	99.35	13	10	3	5.25	1.42	3.52	1.12	352	5.16	6.5
0Z100715	1	1	50	24.52	3	0	0	0	0	136	84	23	25	80.1	48.9	31.2	17	83	103.71	16.8	12.1	4.7	4.19	1.57	2.4	0.74	515	5.82	6.5
0Z100716	0	1	51	27	3	0	0	0	1	141	88	30	17	74.4	46.6	27.8	46	90	93.38	15.9	12.2	3.7	4.57	0.96	2.49	3.66	512	4.93	7
0Z100717	0	1	54	NA	NA	0	0	0	0	121	85	29	23	73.2	43.1	30.1	26	92	89.04	10.5	7.3	3.2	3.68	1.34	2.02	1.24	320	5.68	6
0Z100718	0	1	51	23.05	2	0	0	0	0	100	74	9	19	68.2	41	27.2	63	84	101.51	8.5	6.7	1.8	5.88	1.69	3.71	1.68	354	4.65	7
0Z100720	0	1	51	NA	NA	0	0	0	0	146	94	23	22	74.7	46.4	28.3	24	87	97.29	11	8.7	2.3	4.93	1.3	3.11	1.2	441	5.11	7
0Z100725	0	1	51	23.12	2	0	1	0	0	126	84	38	25	68.5	41.4	27.1	12	70	114.25	16.4	11.4	5	3.59	1.57	1.97	0.58	254	7.67	7
0Z100734	0	1	45	27.68	3	0	0	0	1	138	91	39	22	79.9	46.4	33.5	32	98	87.87	7.6	5.7	1.9	4.95	0.97	2.82	2.56	503	6.46	NA
0Z100747	1	1	52	NA	NA	0	0	0	1	140	96	22	19	72.2	46.2	26	38	63	118.47	13.5	10.6	2.9	7.05	0.98	4.94	3.55	409	5.66	6.5
0Z100755	0	1	46	30.18	4	0	0	0	1	128	88	34	24	73.8	48.2	25.6	117	87	100.77	13.3	9.6	3.7	4.69	1	2.82	3.28	430	6.14	6
0Z100766	1	1	52	22.77	2	0	0	0	0	123	85	34	27	79.9	46.5	33.4	25	59	121.71	15.1	10.6	4.5	4.18	1.07	3.11	0.42	329	5.36	6
0Z100777	0	0	44	25.12	3	0	0	0	0	131	89	24	15	69.6	43.2	26.4	19	54	121.22	12	8.8	3.2	4.09	0.83	2.94	1.14	249	5.12	6.5
0Z100784	1	1	51	30.48	4	0	0	0	1	154	92	62	37	73.3	48.5	24.8	31	77	109.86	11.5	7.9	3.6	4.41	1.09	2.94	1.52	569	5.08	NA
0Z100785	1	1	49	24.09	3	0	1	1	0	98	58	NA	NA	NA	NA	NA	NA	NA	NA	NA	NA	NA	NA	NA	NA	NA	NA	NA	NA
0Z100787	0	1	51	26.36	3	0	0	0	1	147	91	56	34	67.4	41.9	25.5	111	79	108.71	17.9	12.4	5.5	6.39	1.09	4.84	1.79	434	6.38	7
0Z100794	0	1	43	28.5	4	0	0	0	1	134	82	53	31	73.1	49.8	23.3	38	82	110.55	24.6	17.6	7	4.11	0.73	1.06	8.07	415	6	5.5
0Z100796	0	1	45	21.17	2	0	0	0	0	118	72	28	24	73.9	47.1	26.8	21	88	100.08	14	11.1	2.9	5.06	1.06	3.33	1.64	382	5.01	5.5
0Z100799	0	0	42	25.35	3	0	0	0	1	131	85	30	24	77.8	44.4	33.4	84	55	122.19	10.5	7.7	2.8	5.32	1.82	3.18	1.08	314	4.96	6.5
0Z100804	0	0	43	25.03	3	0	0	0	0	144	86	12	17	76.8	47.7	29.1	32	70	100.56	16.5	12.6	3.9	5.25	1.55	3.48	0.86	241	4.76	6
0Z100811	0	1	43	NA	NA	0	0	0	1	129	80	38	31	81.8	49.8	32	50	85	105.85	14	11.3	2.7	7.19	1.57	4.36	3.01	353	5.38	7
0Z100814	0	1	43	NA	NA	0	0	0	0	120	77	19	19	71.7	45.9	25.8	19	85	105.85	12.1	9.5	2.6	5.16	1.28	3.29	1.35	462	5.41	5.5
0Z100817	0	1	44	28.73	4	0	0	0	1	128	81	36	21	73.5	42.9	30.6	47	79	114.19	18.6	14.3	4.3	4.15	0.8	2.33	2.31	528	5.51	6
0Z100820	0	0	45	NA	NA	0	0	0	0	NA	NA	9	15	77.1	45.3	31.8	11	65	108.45	11.9	8.7	3.2	4.94	1.44	3.18	0.79	286	5.07	6
0Z100822	0	1	44	24.36	3	0	0	0	0	111	73	37	30	73.1	46.8	26.3	15	103	83.32	12.6	9.6	3	4.19	1.22	2.29	1.47	409	5.43	5.5
0Z100827	0	1	48	28.4	4	0	0	0	1	147	93	29	22	77.7	47.1	30.6	95	91	94.1	14.9	11.6	3.3	6.14	1.24	3.87	3.01	428	6.54	5.5
0Z100828	0	1	52	23.56	2	0	0	0	1	115	82	18	17	75.7	47	28.7	24	77	109.09	23.5	18.4	5.1	4.99	1.32	2.98	2.19	315	7.12	6
0Z100832	0	0	51	23.08	2	0	0	0	0	107	63	25	24	72.4	44.3	28.1	23	59	112.09	9.9	8	1.9	5.97	1.95	3.7	0.91	285	5.04	5
0Z100839	0	0	47	21.78	2	0	0	0	0	110	73	7	16	69.8	42.7	27.1	9	66	104.98	16.9	12.4	4.5	4.67	1.62	2.7	0.65	213	5.01	5.5
0Z100852	0	1	45	NA	NA	0	0	0	1	NA	NA	70	35	76.7	50.1	26.6	68	67	121.33	17.9	13	4.9	4.34	0.84	2.28	3.56	289	5.89	NA
0Z100853	0	0	43	20.62	2	0	0	0	0	105	68	12	19	70.6	41.2	29.4	10	55	121.34	12.9	9.9	3	4.4	1.68	2.47	0.9	223	4.84	NA
0Z100856	0	1	43	NA	NA	0	0	0	0	131	84	13	19	80.9	49.4	31.5	14	101	85.93	14.7	11.2	3.5	5.51	1.7	3.3	0.83	356	5.01	NA
0Z100857	0	1	44	NA	NA	0	0	0	0	115	67	21	20	75.2	49.2	26	15	84	106.62	14	10.3	3.7	5.88	1.35	4.05	0.85	336	5.25	7.5
0Z100860	0	1	42	26.78	3	0	0	0	0	153	84	26	24	73.6	44	29.6	20	90	99.48	6.8	4.4	2.4	3.28	1.26	1.8	0.64	375	5.5	6.5
0Z100863	1	1	42	22.75	2	0	0	0	0	134	92	19	21	72.8	46	26.8	19	73	119.62	11.2	8.2	3	4.24	1.3	2.69	1.05	377	5.05	6
0Z100864	0	1	43	24.44	3	0	0	0	1	125	79	17	15	72.3	43.8	28.5	18	75	117.48	13.2	9.4	3.8	3.6	1.05	2.28	1.17	395	5.5	6.5
0Z100865	0	1	43	30.61	4	0	0	0	0	120	84	34	21	76	49.9	26.1	56	94	93.72	8.3	6.6	1.7	4.63	1.06	2.82	2.04	350	6.35	6.5
0Z100871	0	0	42	22.75	2	0	0	0	0	116	63	8	11	76.7	45.5	31.2	11	65	110.76	7.6	5.9	1.7	5.88	1.27	3.92	1.5	161	5.44	5
0Z100876	0	1	50	27.73	3	0	0	0	0	153	88	284	166	75.3	47.2	28.1	402	87	97.97	14.4	10.7	3.7	5.72	1.4	3.52	1.88	375	4.69	7
0Z100878	0	1	49	25.64	3	0	0	0	0	135	81	41	36	72.5	46.9	25.6	25	85	101.48	10.9	7.5	3.4	4.33	0.81	2.23	3.92	315	5.3	7.5
0Z100881	1	1	54	23.61	2	0	0	0	0	113	79	30	21	73.4	47.2	26.2	17	72	110.58	16.5	11.5	5	4.43	1.01	3.2	0.86	407	5.95	8
0Z100886	0	0	42	22.12	2	0	0	0	0	115	74	16	19	69.1	43.9	25.2	25	55	122.19	9.1	6.9	2.2	4.69	1.6	2.84	0.56	212	5.2	8
0Z100888	0	1	42	23.49	2	0	0	0	1	119	77	33	24	83.1	52.2	30.9	24	86	105.1	10.4	7.7	2.7	5.51	1.41	3.64	0.88	385	5.64	5.5
0Z100891	0	0	43	19.5	2	0	0	0	0	123	71	14	14	68.2	40.8	27.4	8	52	123.6	7.8	6.1	1.7	4.32	1.66	1.96	1.88	216	5.17	6.5
0Z100894	0	0	41	23.43	2	0	0	0	0	101	64	19	16	73.6	45.6	28	18	62	118.1	11	7.7	3.3	4.19	1.31	2.4	1.28	289	4.9	NA
0Z100895	0	1	41	24.7	3	0	0	0	0	133	76	35	31	68.4	43.9	24.5	51	106	82.2	12.9	9.8	3.1	4.94	1.42	3.17	0.68	345	5.86	6.5
0Z100904	0	0	46	23.86	2	0	0	0	1	136	79	14	20	78.4	42.9	35.5	20	75	90.58	9.8	7.4	2.4	4.23	1.28	2.54	1.22	336	5.52	6
0Z100906	0	1	49	27.25	3	1	0	0	1	126	84	22	24	77.2	45.3	31.9	32	88	97.31	16.9	13.7	3.2	5.6	0.94	2.94	3.58	376	5.68	6
0Z100912	0	0	48	21.52	2	0	0	0	0	155	93	18	19	70.7	42.9	27.8	22	46	124.24	10.3	8	2.3	5.26	1.96	2.98	0.68	180	4.98	7.5
0Z100917	1	1	47	24.54	3	0	0	0	0	113	67	23	23	75.5	48.4	27.1	20	79	111.81	9.1	7.2	1.9	5.36	1.21	3.13	3.1	352	6.32	5
0Z100918	0	0	45	21.7	2	0	0	0	0	111	68	20	24	76.5	47.6	28.9	19	72	95.83	21	14.1	6.9	3.25	2.05	0.82	0.71	216	5.18	6
0Z100920	0	1	47	24.77	3	0	0	0	0	139	83	17	16	73.5	46.8	26.7	23	63	122.71	7.3	5.7	1.6	5.03	1.2	3.2	1.27	343	4.86	6
0Z100921	1	0	44	24.24	3	0	0	0	0	109	71	9	13	70	42	28	11	55	120.49	10.3	7.1	3.2	3.96	1.32	2.38	0.4	221	5.48	7
0Z100922	0	0	47	23.19	2	0	0	0	0	132	86	20	19	77.6	45.6	32	36	82	80.75	11.9	8.7	3.2	4.52	1.62	2.66	1.09	287	4.75	6.5
0Z100923	0	0	47	18.24	1	0	0	0	0	108	65	15	21	77.9	48.5	29.4	9	53	119.42	20.4	16.5	3.9	5.83	1.74	3.46	1.25	246	5.45	6.5
0Z100925	0	0	54	30.1	4	0	0	0	1	138	88	35	21	73.5	43.6	29.9	40	60	109.15	9.3	6.9	2.4	4.34	1.16	2.35	2.77	492	5.85	5
0Z100932	0	0	42	18.86	2	0	0	0	0	103	75	11	16	76.4	44.2	32.2	14	62	117.27	15.8	11.8	4	4.3	1.51	2.64	0.48	298	4.93	7
0Z100935	0	0	43	25.23	3	0	0	0	0	118	81	11	19	73.1	44.9	28.2	14	54	122.07	11	8.9	2.1	5.62	1.63	3.56	1.08	198	4.66	7
0Z100937	0	0	40	23.82	2	0	0	0	1	123	74	16	14	71.6	46.1	25.5	21	58	121.78	11.2	8.5	2.7	5.53	1.34	3.41	2.21	254	5.58	7.5
0Z100939	0	1	41	22.27	2	0	0	0	1	120	91	21	21	74.2	45.7	28.5	47	83	110.48	18.7	13.4	5.3	3.78	1.26	2.29	0.94	392	5.04	NA
0Z100944	0	1	48	25.53	3	0	0	0	1	127	82	24	20	72.9	43.3	29.6	27	87	99.36	14.7	11.3	3.4	4.76	1.52	2.98	1.13	364	5.4	5.5
0Z100948	0	1	43	23.13	2	0	0	0	0	115	71	38	25	77.5	52.3	25.2	24	78	115.6	20.7	16.9	3.8	6.27	1.45	3.35	3.05	352	5.36	6
0Z100951	0	1	48	24.07	3	0	0	0	1	106	67	38	30	77.1	45.8	31.3	43	87	99.36	9.8	7.6	2.2	6.39	1.06	4.76	1.14	377	5.39	5.5
0Z100952	0	1	53	NA	NA	0	0	0	0	117	69	27	28	81.2	39.8	41.4	32	80	106.17	14.3	9.5	4.8	3.8	1.16	2.51	0.53	393	5.45	6
0Z100955	0	0	42	NA	NA	0	0	0	0	104	52	14	18	84.4	51.2	33.2	15	85	80.08	13.1	9.7	3.4	5.48	2.08	2.9	0.46	300	4.62	5.5
0Z100961	0	1	46	25.53	3	0	0	0	0	114	77	34	34	86	47.7	38.3	31	89	98.04	18.6	14.4	4.2	6.42	1.49	4.48	1.44	477	5.33	6.5
0Z100963	0	1	45	26.59	3	0	0	0	1	149	87	72	33	82.3	49.1	33.2	38	89	98.73	15	11.5	3.5	4.33	0.91	2.02	4.1	425	5.95	5.5
0Z100964	0	0	40	23.97	3	0	0	0	1	148	92	33	26	82.8	47.5	35.3	26	65	112.33	12.5	8.9	3.6	4.28	1.73	2.14	1.25	338	5.85	6
0Z100965	0	1	42	27.39	3	0	0	0	0	126	82	48	23	77.6	46.9	30.7	27	98	89.74	21.2	15.6	5.6	4.37	1.13	2.81	0.87	498	5.31	6
0Z100970	0	1	39	23.73	2	0	0	0	1	125	70	67	37	80.9	47.2	33.7	41	87	105.85	12	8.7	3.3	4.49	1.24	2.79	1.56	387	5.85	6
0Z100976	0	0	39	22.07	2	0	0	0	0	108	74	8	14	72.2	46.6	25.6	11	61	120.62	8.2	6.2	2	4.58	1.4	2.84	0.78	210	5.4	6
0Z100980	0	0	41	NA	NA	0	0	0	0	101	66	13	17	72.5	44.9	27.6	10	62	118.1	18.4	13.5	4.9	4.57	1.57	2.76	0.74	310	4.74	5
0Z100982	0	0	51	24.88	3	0	0	0	1	136	86	22	25	73.3	43.4	29.9	30	56	114.03	11.6	8.9	2.7	5.63	1.84	3.34	1.32	311	5.37	5
0Z100986	0	0	46	NA	NA	0	0	0	0	105	64	16	17	70.4	42.7	27.7	11	57	117.42	15.5	11.5	4	4.47	1.65	2.57	0.55	281	4.97	6.5
0Z100988	0	0	43	20.75	2	0	0	0	0	103	61	9	16	66.8	41.8	25	11	50	125.2	9.7	6.4	3.3	2.67	1.21	1.15	0.54	153	5.27	6.5
0Z100993	0	0	41	19.95	2	0	0	0	0	89	53	13	15	75.8	46.5	29.3	20	69	103.77	7	4.7	2.3	3.97	1.24	2.34	0.72	262	5.76	5.5
0Z100996	0	1	43	NA	NA	0	0	0	1	130	85	27	17	76.5	49.2	27.3	19	84	107.37	17.3	12.4	4.9	3.44	0.76	2.57	0.83	366	5.23	7
0Z101005	1	0	40	17.76	1	0	0	0	0	155	90	9	15	83.8	48.3	35.5	12	53	125.44	9.8	7.3	2.5	4.64	2.17	2.11	0.97	239	4.71	7.5
0Z101009	1	0	39	22.54	2	0	0	0	0	131	81	11	16	76.8	45.9	30.9	9	70	103.42	9.4	6.9	2.5	5.05	1.81	2.84	1.03	275	4.62	NA
0Z101011	0	1	39	22.15	2	0	0	0	0	104	58	44	28	78.6	48.8	29.8	29	85	108.86	21.4	15.1	6.3	4.01	1.12	2.58	0.79	239	4.95	5.5
0Z101012	0	1	39	20.77	2	0	0	0	0	137	90	11	16	79.9	47.2	32.7	22	90	101.59	7.7	5.9	1.8	5.75	1.28	3.99	1.33	374	5.54	6
0Z101018	0	0	38	23.55	2	0	0	0	0	117	66	34	28	69.8	43.1	26.7	24	63	118.3	11.1	8.1	3	4.32	1.8	2.26	0.74	271	4.74	6.5
0Z101019	0	1	46	29.99	4	1	0	0	0	154	98	66	41	77.3	49.3	28	35	67	120.48	24.4	17.7	6.7	3.61	0.81	2.04	2.9	465	5.34	6.5
0Z101029	0	1	45	27.47	3	0	0	0	1	121	77	36	29	68.2	40.1	28.1	31	87	101.48	10.9	8.2	2.7	4.6	1.09	2.22	2.17	421	6.9	6
0Z101037	1	0	41	25.63	3	0	0	0	0	131	82	23	24	76.8	44	32.8	15	57	121.62	10.6	8.3	2.3	5.24	1.5	3.25	1.07	293	5.05	7
0Z101038	1	1	40	22.19	2	0	0	0	1	122	75	20	19	79.2	49	30.2	34	84	109.66	9.5	7.1	2.4	5.19	1.36	3.3	2.1	418	4.97	6
0Z101042	0	1	42	22.49	2	0	0	0	0	113	74	34	30	71.8	46.1	25.7	43	95	93.18	21.8	16.9	4.9	5.86	1.69	3.7	0.69	374	5.5	7
0Z101047	0	1	38	24.9	3	0	0	0	1	134	86	51	31	80.4	48.3	32.1	39	83	112.83	23.2	17.9	5.3	5.2	1.23	3.59	1.6	401	5.5	6
0Z101051	0	1	38	24.31	3	0	0	0	0	130	88	14	11	66.8	41.9	24.9	10	88	105.13	16.1	12.2	3.9	4.3	1.08	2.84	1.27	370	4.62	6
0Z101055	0	0	38	21.95	2	0	0	0	0	109	73	26	22	77	45.3	31.7	9	57	124.21	12.8	9	3.8	4.28	1.65	2.3	0.68	223	5.34	7
0Z101058	0	1	38	21.22	2	0	0	0	0	153	92	24	20	73.2	45.6	27.6	50	90	102.31	11.6	8.4	3.2	4.78	1.91	2.44	0.76	325	4.76	6.5
0Z101062	0	0	37	23.8	2	0	0	0	0	118	66	12	19	81.5	50.9	30.6	11	62	121.46	7.9	5.6	2.3	4.1	1.21	2.54	0.67	195	4.83	6
0Z101063	0	1	41	27.39	3	0	0	0	0	135	85	33	25	71.2	45	26.2	16	80	115.51	25.6	17.9	7.7	2.9	0.91	1.81	1.14	374	5.54	7
0Z101067	1	1	46	26.79	3	0	0	0	0	135	98	36	24	76.9	47.3	29.6	80	90	96.72	11.5	8	3.5	4.72	1.17	3.28	1.07	383	5.84	6
0Z101070	0	1	49	NA	NA	0	0	0	0	149	96	24	20	72.5	45.4	27.1	22	77	111.41	8	5.8	2.2	4.12	1.07	2.63	1.56	437	5.25	7.5
0Z101072	0	1	46	21.62	2	0	0	0	0	123	76	10	18	73.4	45.4	28	14	89	98.04	27.2	19.4	7.8	3.25	1.08	1.84	0.95	412	4.93	5.5
0Z101077	0	1	47	29.06	4	0	0	0	1	131	83	61	36	76.6	48	28.6	15	101	83.54	12.8	8.9	3.9	4.66	1.39	2.78	0.64	344	5.5	7.5
0Z101080	0	1	43	NA	NA	0	0	0	0	134	85	24	21	77.4	47.2	30.2	22	76	116.84	18.5	13.8	4.7	4.22	1.44	2.26	1.23	387	4.68	7
0Z101081	1	1	51	24.21	3	0	0	0	1	137	90	34	20	76.7	47.9	28.8	51	70	114.25	12.6	9.4	3.2	4.74	1.59	2.69	0.97	454	5.74	7
0Z101085	0	1	43	24.48	3	0	0	0	0	123	75	26	22	76.5	44.5	32	21	96	91.36	8.6	6.2	2.4	4.49	1.28	3.02	0.84	546	4.5	5.5
0Z101088	0	1	44	24.23	3	0	0	0	0	127	74	29	32	76.4	48	28.4	15	83	108.18	13	9.9	3.1	5.46	1.26	3.72	1.12	243	5.29	6
0Z101089	0	0	42	24.77	3	0	0	0	0	137	89	18	14	76.5	44.5	32	56	58	120.08	7.1	5.1	2	5.07	1.52	3.12	0.58	191	5.95	6
0Z101091	0	1	44	28.02	4	0	0	0	0	139	84	29	20	74.4	44.2	30.2	20	66	122.95	24.9	18.6	6.3	4.49	0.95	3	1.08	356	4.98	6
0Z101094	0	0	46	22.01	2	0	0	0	0	125	85	11	14	69.1	46	23.1	13	68	101.97	12.6	9.6	3	4.93	1.43	3.27	1.18	176	5.49	6
0Z101098	0	0	41	NA	NA	0	0	0	0	123	68	15	13	72.4	41.1	31.3	16	52	125.35	8.4	6.1	2.3	3.93	1.09	2.21	1.44	258	5.5	7
0Z101103	0	1	42	25.69	3	0	0	0	1	123	77	37	24	82.3	47.4	34.9	48	95	93.18	15.9	11.9	4	6.14	1.33	4.15	1.49	332	5.1	5.5
0Z101104	0	1	39	22.32	2	0	0	0	0	118	71	28	18	74.3	45.9	28.4	32	95	95.17	10.9	8.6	2.3	5.78	1.21	2.99	2.34	370	4.89	5.5
0Z101111	0	0	38	23.62	2	0	0	0	0	112	70	14	15	75.2	46.8	28.4	16	62	120.61	12.4	9	3.4	4.53	1.11	3.14	0.97	338	5.3	7
0Z101112	0	1	39	22.35	2	0	0	0	0	113	71	13	17	81.4	49.1	32.3	13	71	123.58	15.3	11.1	4.2	4.05	1.11	2.65	0.81	282	5.59	7
0Z101117	0	0	36	19.55	2	0	0	0	0	116	66	12	18	72.9	44.6	28.3	14	64	117.71	10.4	7.5	2.9	3.9	1.41	2.13	0.52	237	4.95	NA
0Z101122	0	1	39	NA	NA	0	0	0	1	NA	NA	77	46	72.6	48.5	24.1	64	90	101.59	14.3	9.6	4.7	5.58	1.23	3.74	1.95	516	5.68	6.5
0Z101124	0	1	39	26.04	3	0	0	0	1	128	79	21	18	82.1	51.3	30.8	33	81	115.4	11.5	8.3	3.2	4.4	0.93	3.2	1.45	475	5.93	6.5
0Z101127	1	0	39	31.2	4	0	0	0	1	140	85	23	22	84.9	45.1	39.8	20	61	120.62	7.4	5.6	1.8	5.27	1.33	3.61	1.13	375	5.01	5.5
0Z101128	0	0	38	19.94	2	0	0	0	0	111	70	22	27	72.8	44	28.8	9	68	107.87	15.4	11.2	4.2	3.83	1.63	2	0.48	208	4.82	6.5
0Z101137	1	1	40	22.03	2	0	0	0	0	130	90	17	22	80.1	44.9	35.2	18	80	116.32	10.2	7.5	2.7	4.68	1.04	3.18	1.9	440	4.94	6
0Z101138	0	0	42	23.81	2	0	0	0	0	117	68	15	18	75.1	44.1	31	17	57	120.77	12.3	9.2	3.1	4.27	1.22	2.7	1.3	251	4.91	7.5
0Z101140	0	0	42	20.87	2	0	0	0	0	114	78	16	20	77.8	46.4	31.4	14	59	119.4	12.7	9.5	3.2	4.58	1.51	2.53	0.62	258	5.25	6
0Z101144	0	0	47	23.02	2	0	0	0	0	93	43	16	20	70.9	43.7	27.2	15	65	106.94	12.5	9.9	2.6	4.63	1.7	2.59	0.74	291	5.22	7
0Z101146	0	0	43	18.81	2	0	0	0	0	109	58	21	23	76	47.3	28.7	20	70	100.56	22.7	16.4	6.3	3.99	1.69	1.93	0.98	340	4.99	6.5
0Z101149	0	1	43	27.3	3	0	0	0	1	129	95	42	20	74.4	45	29.4	37	78	115.6	14.3	9.6	4.7	3.04	1.13	1.69	1.18	502	5.37	7
0Z101150	0	1	47	23.84	2	0	0	0	1	130	85	46	24	81.8	46.4	35.4	33	80	110.74	11	8.2	2.8	4.74	0.85	2.47	4.15	445	5.89	7
0Z101154	0	1	51	25.51	3	0	0	0	0	165	111	21	17	77.5	45.2	32.3	26	107	75.75	5.4	4	1.4	5.84	1	2.7	3.61	437	6.45	5.5
0Z101157	0	1	40	22.26	2	0	0	0	0	136	83	21	19	73.1	44.2	28.9	23	108	80.93	19.2	14.4	4.8	4.39	1.07	2.48	1.8	367	5.31	7.5
0Z101161	0	1	41	21.71	2	0	0	0	0	115	77	17	23	78.1	46.1	32	23	73	120.47	18.4	13.3	5.1	4.57	1.74	2.42	0.72	233	5.28	7.5
0Z101164	0	0	43	20.36	2	0	0	0	0	108	71	16	25	76.8	46	30.8	10	64	112.07	16.1	13	3.1	6.26	1.95	3.97	0.91	234	5.38	5.5
0Z101165	0	0	40	23.71	2	0	0	0	0	101	59	13	18	77.4	43.4	34	18	57	122.48	20.8	14.9	5.9	3.51	1.17	1.98	0.76	321	5.15	7
0Z101168	0	0	39	21.86	2	0	0	0	0	99	57	7	14	76.1	46.5	29.6	11	54	125.55	9.8	7.4	2.4	4.66	1.45	2.94	0.83	222	5.33	7
0Z101169	0	0	40	20.92	2	0	0	0	0	114	76	13	21	87	45.7	41.3	12	52	126.23	7	4.9	2.1	3.86	1.68	1.78	0.71	255	4.93	6.5
0Z101170	0	1	46	21.79	2	0	0	0	0	134	83	17	14	74	46.6	27.4	16	73	116.31	10.8	8	2.8	4.7	1.47	2.86	1.14	362	5.58	7
0Z101171	0	0	40	22.84	2	0	0	0	0	117	75	23	24	81.2	46.1	35.1	16	61	119.77	9.8	7.5	2.3	5.04	1.84	2.89	0.65	270	5.01	6
0Z101173	0	0	39	21.46	2	0	0	0	0	109	74	13	17	76.6	42.4	34.2	15	61	120.62	6	4.2	1.8	3.14	1	2	0.79	285	5.11	6
0Z101179	0	0	37	22.03	2	0	0	0	0	132	76	15	18	83.2	50.3	32.9	34	57	125.08	13	9.8	3.2	5.44	2.25	2.71	0.93	265	5.1	7
0Z101183	0	1	35	23.18	2	0	0	0	0	125	86	12	15	76.6	44.5	32.1	12	83	115.24	11.2	7.5	3.7	3.93	1.05	2.55	0.82	331	5.43	7
0Z101186	0	1	47	28.11	4	0	0	0	0	134	83	21	20	78.4	48.2	30.2	35	86	101.47	19.8	16.6	3.2	7.17	1.19	4.46	2.66	475	5.35	5.5
0Z101187	0	0	48	20.7	2	0	0	0	0	100	58	13	15	77.4	45	32.4	16	55	117.15	9.1	7.4	1.7	6.04	2.29	3.39	0.81	218	5.13	NA
0Z101190	0	1	41	22.72	2	0	0	0	0	130	88	15	18	80.7	48.6	32.1	26	72	121.15	22.4	15.6	6.8	3.09	1.2	1.1	1.51	393	6.38	6.5
0Z101195	1	1	44	NA	NA	0	0	0	0	130	84	13	17	74	45.1	28.9	29	73	117.96	7.6	5.4	2.2	4.45	1.25	2.82	1.04	370	5.24	6.5
0Z101199	0	1	42	24.09	3	0	0	0	0	126	84	14	15	70.9	43.8	27.1	18	90	99.48	10.1	7	3.1	4.02	1.19	2.68	0.95	360	5.99	6
0Z101200	0	1	40	23.22	2	0	0	0	0	107	70	48	31	72.8	45.9	26.9	85	88	103.66	9.6	7.1	2.5	4.97	1.33	3.15	0.72	385	5.48	6
0Z101201	0	0	38	25.17	3	0	0	0	0	128	79	22	24	75.3	38.2	37.1	19	49	130.54	8.2	6.2	2	4.16	1.32	2.7	0.57	223	5.18	7.5
0Z101202	1	1	42	24.7	3	0	0	0	1	100	59	28	22	77.4	49.3	28.1	23	78	116.41	9.3	7.5	1.8	5.98	1.17	3.87	2.43	416	5.17	7
0Z101203	0	0	41	23.65	2	0	0	0	0	100	60	18	18	71.8	42.7	29.1	14	62	118.1	8.1	5.8	2.3	3.43	1.5	1.59	0.38	230	4.81	7
0Z101205	0	0	40	NA	NA	0	0	0	1	149	98	10	17	75.6	44.4	31.2	15	52	126.23	4.9	3.8	1.1	4.18	1.16	2.47	2.35	328	6.08	7
0Z101212	0	1	37	27.44	3	0	0	0	1	135	89	45	34	78.5	48.6	29.9	55	101	89.62	22.7	16.9	5.8	4.32	0.99	2.75	1.73	457	5.31	5.5
0Z101215	1	0	36	NA	NA	0	0	0	0	NA	NA	24	22	80.8	48.6	32.2	19	54	128.23	9.6	7.4	2.2	4.74	1.59	2.36	1.95	240	5.29	6
0Z101217	0	0	39	24.15	3	0	0	0	0	112	61	35	27	78.2	47.5	30.7	65	61	120.62	8.3	6.5	1.8	5.35	1.7	3.24	0.95	262	4.91	6.5
0Z101220	0	0	43	21.35	2	0	0	0	0	109	76	17	17	74.9	43.9	31	11	61	117.27	6.9	4.8	2.1	2.67	1.49	0.96	0.33	216	5.29	5.5
0Z101231	0	0	40	26.29	3	0	0	0	0	139	84	11	11	78.6	46.7	31.9	16	46	131.43	12.3	8.6	3.7	4.48	0.89	3.25	1.17	283	5.67	6.5
0Z101233	1	1	40	30.95	4	0	0	0	1	157	89	54	29	80.6	47.8	32.8	17	91	99.54	8.5	6.4	2.1	5.48	1.23	3.95	1.28	421	6.06	6
0Z101234	0	1	45	25.9	3	0	0	0	0	138	85	14	18	72.8	46.1	26.7	34	77	114.59	18	14.1	3.9	5.4	1.25	3.49	1.51	295	4.84	6
0Z101235	0	0	41	22.3	2	0	0	0	0	125	87	8	11	77.5	44.6	32.9	10	63	115.84	4.9	3.5	1.4	4.12	1.45	2.3	0.95	331	5.26	6.5
0Z101238	1	1	45	25.17	3	0	0	0	0	138	89	32	26	74.6	46.8	27.8	26	85	104.37	22.5	17.4	5.1	4.08	0.97	1.64	3.9	353	5.64	6.5
0Z101239	1	1	41	24.4	3	0	0	0	0	127	75	18	18	76.5	50.1	26.4	32	101	87.14	13.4	9.7	3.7	5.52	1.32	4.06	0.85	363	4.2	6
0Z101240	0	1	40	26.09	3	0	0	0	1	127	83	22	18	74	45	29	35	80	116.32	14.6	NA	3.3	4.2	0.74	3.07	2.1	388	4.89	6.5
0Z101244	0	1	44	21.12	2	0	0	0	0	119	87	14	18	76.4	45.7	30.7	16	90	98.09	12.5	9.4	3.1	4.75	1.58	2.67	0.76	380	5.28	6.5
0Z101247	0	0	43	24.84	3	0	0	0	0	129	87	11	12	79.6	48.2	31.4	19	57	119.92	8.6	6.3	2.3	5.11	1.47	2.82	1.6	246	4.7	6.5
0Z101248	1	1	35	25.69	3	0	0	0	1	133	84	56	37	76.1	49.8	26.3	34	73	125.65	18.4	15.1	3.3	6.75	1.02	3.89	3.76	392	5.13	6.5
0Z101249	1	0	37	20.16	2	0	0	0	0	117	73	40	21	81.2	49.4	31.8	63	48	132.36	9.8	7.4	2.4	5.04	1.29	3.33	1.69	292	5.54	7
0Z101250	0	1	42	21.83	2	0	0	0	0	126	72	24	21	76.5	44.7	31.8	25	91	98.16	11.6	8.3	3.3	4.53	0.99	3.13	1.21	370	5.38	6
0Z101258	0	0	36	21.75	2	0	0	0	0	133	87	15	18	73.4	45.8	27.6	14	65	115.53	9.9	7.1	2.8	4.21	1.74	2.1	0.67	240	5.3	NA
0Z101265	0	0	41	19.54	2	0	0	0	0	124	74	8	14	71.5	42.7	28.8	21	52	125.35	8.8	6.5	2.3	4.11	1.58	2.39	0.72	255	4.78	6
0Z101267	0	1	39	25.06	3	0	0	0	1	129	78	42	18	75.8	48.3	27.5	41	81	115.4	11.3	8.3	3	4.22	1.11	2.32	2.55	417	5.42	6
0Z101271	0	0	38	23.84	2	0	0	0	0	134	87	13	14	67	42.9	24.1	10	69	105.98	10.9	8.1	2.8	4.16	1.49	2.51	0.81	154	5.39	6.5
0Z101272	0	0	44	21.72	2	0	0	0	0	99	67	36	33	69.9	43.9	26	35	58	118.4	9.9	8	1.9	5.27	2.05	2.93	0.84	246	5.24	5.5
0Z101274	0	1	39	26.12	3	0	0	0	0	139	86	28	23	79.2	47	32.2	22	97	92.8	16.1	10.9	5.2	3.77	1.17	2.02	0.94	468	4.78	6.5
0Z101277	0	0	44	NA	NA	0	0	0	1	145	80	50	38	75.1	44.4	30.7	26	51	123.52	10.9	8	2.9	4.61	1	2.84	1.75	282	5.3	NA
0Z101288	0	0	38	20.34	2	0	0	0	0	101	82	16	19	74.4	46.2	28.2	19	62	120.61	8.7	6.2	2.5	3.67	1.3	2.03	0.95	229	4.82	6
0Z101291	1	1	37	23.14	2	0	0	0	1	124	82	17	19	79.5	47.8	31.7	15	78	120.57	27.8	22	5.8	5.78	1.28	3.73	1.93	337	5.61	7
0Z101292	0	0	38	22.06	2	0	0	0	0	103	71	9	13	72.5	44.1	28.4	11	62	120.61	14.9	11.3	3.6	4.79	1.88	2.48	0.91	250	5.49	6.5
0Z101298	0	0	39	19.98	2	0	0	0	0	101	56	23	29	81.3	47.7	33.6	18	49	129.63	18	12.9	5.1	4.84	2.01	2.38	0.99	216	5.2	7.5
0Z101299	0	1	41	24.7	3	0	0	0	0	123	75	28	22	76.7	50.1	26.6	29	89	101.54	16.1	11.6	4.5	4.39	1.26	2.77	0.7	395	5.41	6.5
0Z101304	0	0	35	22.37	2	0	0	0	1	122	81	20	18	73.8	44.5	29.3	24	51	131.58	13.1	9.7	3.4	3.86	1.34	2.38	0.94	287	5.84	6.5
0Z101306	1	0	35	18.56	2	0	0	0	0	107	63	12	13	78.1	42.4	35.7	20	50	132.44	11.4	8.5	2.9	4.3	1.79	2.09	1.01	202	4.99	7
0Z101307	1	1	35	27.35	3	0	0	0	1	127	80	20	18	75.3	43.5	31.8	21	69	128.6	12.6	9.8	2.8	5.26	1.19	3.36	2.15	473	5.91	7.5
0Z101309	0	1	36	NA	NA	0	0	0	1	NA	NA	20	14	77.3	47.6	29.7	38	81	117.85	8.9	7	1.9	5.3	1.03	3.78	1.97	359	5.36	7.5
0Z101313	0	1	36	26.08	3	0	0	0	0	128	72	25	21	71.5	47.3	24.2	20	88	106.62	22.4	17	5.4	4.36	0.79	2.53	3.29	444	5.21	6
0Z101315	0	0	34	17.92	1	0	0	0	0	97	60	9	17	75.7	48	27.7	15	72	103.53	18.8	14.3	4.5	4.85	1.98	2.47	0.43	213	4.76	6
0Z101319	1	1	36	22.62	2	0	0	0	0	129	91	53	30	79.7	46.5	33.2	47	77	122.07	8.1	5.8	2.3	3.99	0.96	1.97	3.86	461	5.77	6
0Z101320	0	0	33	NA	NA	0	0	0	0	105	69	24	25	81.6	49.3	32.3	25	61	125.81	16.3	12.5	3.8	5.88	2.36	3.16	0.78	218	4.73	6
0Z101326	0	1	34	22.38	2	0	0	0	1	120	74	94	33	78	50.9	27.1	37	84	114.38	9.2	6.5	2.7	3.96	0.86	2.15	3.5	342	5.05	6.5
0Z101330	0	0	33	19.92	2	0	0	0	0	116	68	13	18	78.1	44.9	33.2	11	56	129.4	12.6	9.4	3.2	4.06	1.41	2.2	0.54	248	5.55	7
0Z101334	0	1	36	23.34	2	0	0	0	0	120	71	19	20	72.4	46	26.4	14	86	109.62	11.5	8.2	3.3	4.52	1.15	3.16	0.79	400	4.74	6.5
0Z101335	0	0	34	19.47	2	0	0	0	0	115	72	12	16	77.6	48	29.6	11	68	110.94	14	10.9	3.1	5.66	1.98	3.17	0.98	204	5.6	NA
0Z101337	0	1	38	23.51	2	0	0	0	0	114	70	17	22	71.4	48.1	23.3	15	99	91.18	13.6	9.6	4	4.06	1.47	2.31	0.55	338	4.55	7
0Z101339	0	1	36	25.97	3	0	0	0	1	122	76	23	20	76	47.2	28.8	20	81	117.85	10.7	7.4	3.3	4.88	1.48	3.11	0.81	463	5.3	NA
0Z101341	0	1	42	23.4	2	0	0	0	0	129	79	24	23	76.7	46.4	30.3	18	86	105.1	12.8	9.3	3.5	4.47	0.97	3.19	0.83	231	5.01	6.5
0Z101347	0	1	38	23.51	2	0	0	0	0	116	72	17	23	78.2	49.8	28.4	20	92	99.63	19.5	14.5	5	4.49	1.33	2.8	0.95	429	5.21	5.5
0Z101348	0	1	42	25.7	3	0	0	0	0	143	87	39	31	80.7	47	33.7	62	95	93.18	12.4	9	3.4	3.84	1.2	2.25	0.88	381	5.3	5.5
0Z101351	0	0	38	20.44	2	0	0	0	0	126	73	23	23	72.8	46.6	26.2	21	61	121.47	7.8	6.1	1.7	4.12	1.64	1.95	0.61	209	5.77	6.5
0Z101355	0	0	37	20.66	2	0	0	0	0	106	64	12	16	75	46	29	17	54	127.33	10.4	8	2.4	5.08	1.93	2.7	0.84	285	4.43	NA
0Z101357	1	0	38	22.08	2	0	0	0	0	106	71	7	18	74.1	43.4	30.7	14	70	104.15	12.3	9.6	2.7	4.77	1.74	2.57	0.79	281	4.96	7
0Z101358	0	0	36	25.98	3	0	0	0	0	119	65	13	13	75.3	46.7	28.6	12	59	124.54	12.1	8.2	3.9	3.3	1.22	1.78	0.68	272	5.5	6.5
0Z101367	0	0	37	21.19	2	0	0	0	0	130	67	9	15	79.2	48.2	31	13	68	108.63	8.1	6.2	1.9	4.73	1.76	2.63	0.6	254	4.88	5.5
0Z101368	1	1	38	25.6	3	0	0	0	0	145	88	34	27	77.5	46.4	31.1	60	83	112.83	14.3	10.3	4	4.64	1.02	3.33	1.17	391	5.95	6
0Z101371	0	1	35	23.42	2	0	0	0	0	116	67	29	23	80.9	46.8	34.1	24	65	131.79	16.6	12.7	3.9	4.49	1.29	2.76	1.4	352	4.79	5.5
0Z101372	0	0	39	20.6	2	0	0	0	0	111	75	20	24	74.2	44.2	30	11	67	109.05	9	6.8	2.2	5.09	1.75	2.9	0.69	268	5.4	5.5
0Z101377	0	0	38	22.11	2	0	0	0	0	97	52	36	23	76.6	48.6	28	132	46	133.29	7.5	5.9	1.6	5.19	1.75	2.78	1.29	358	4.74	5.5
0Z101381	0	1	37	24.41	3	0	0	0	1	122	81	10	19	80.6	48.5	32.1	14	79	119.94	10.2	7.8	2.4	5.57	1.03	3.63	1.7	498	4.97	6
0Z101385	0	0	36	24.02	3	0	0	0	0	111	65	13	18	81.9	48.2	33.7	15	60	123.86	13.3	9.8	3.5	4.48	1.49	2.57	1.44	295	4.8	7.5
0Z101387	0	0	42	20.48	2	0	0	0	0	126	75	10	16	76.1	45.1	31	10	66	108.73	12.1	8.7	3.4	3.89	1.66	1.92	0.68	215	5.3	7
0Z101389	0	0	36	22.76	2	0	0	0	0	106	68	16	21	73.7	46.3	27.4	14	57	125.97	6.4	5.1	1.3	4.98	1.38	3.1	2.06	287	5.39	7
0Z101391	0	0	37	20.06	2	0	0	0	0	107	77	20	21	72.6	45.2	27.4	14	63	119.14	18.3	13.6	4.7	4.37	1.79	2.08	0.77	217	4.78	7
0Z101392	0	0	34	26.34	3	0	0	0	0	116	79	14	20	77.9	47.5	30.4	14	60	125.61	12.7	9.3	3.4	4.8	1.92	2.43	0.63	362	5.72	6.5
0Z101393	0	0	34	26.95	3	0	0	0	0	125	84	18	17	80.9	49	31.9	17	54	130.04	11.4	8.8	2.6	5.3	1.66	3.42	0.94	389	4.82	6
0Z101396	0	1	41	NA	NA	0	0	0	0	147	100	55	39	78	45	33	42	72	121.15	8.6	6.1	2.5	3.96	1.48	2.19	0.93	302	5.09	5.5
0Z101397	0	0	41	21.55	2	0	0	0	0	136	81	12	16	81.4	45	36.4	15	55	123.06	6.1	5.2	0.9	4.8	1.35	2.66	2.24	239	5.27	6
0Z101399	0	0	36	24.76	3	0	0	0	0	118	79	7	15	77.1	44.8	32.3	15	56	126.7	15.1	10.9	4.2	3.7	1.16	2.26	0.64	308	4.58	7
0Z101401	0	1	34	27.29	3	0	0	0	1	135	89	50	33	81.1	48.9	32.2	29	76	124.46	13.3	9.8	3.5	3.63	0.92	1.32	3.68	372	4.7	6.5
0Z101405	0	0	33	22.8	2	0	0	0	0	120	78	12	12	73.2	43.9	29.3	17	59	127.2	7.3	5.6	1.7	4.36	1.17	3.01	0.6	273	5.4	6
0Z101406	0	0	33	18.9	2	0	0	0	0	119	63	17	14	73.6	46.4	27.2	10	44	140.09	9.2	7.7	1.5	6.33	2.02	3.57	1.72	287	5.41	5.5
0Z101408	0	0	33	29.13	4	0	0	0	0	128	72	8	11	74.2	44.4	29.8	10	62	124.93	8.9	6.8	2.1	5.13	1.33	3.52	0.79	371	5.9	6.5
0Z101411	0	1	33	22.34	2	0	0	0	0	124	78	19	19	76.3	47.8	28.5	33	85	113.55	10.2	8.3	1.9	5.2	1.27	3.09	2.07	393	5.24	7
0Z101413	0	1	33	20.54	2	0	0	0	0	123	69	20	18	70.7	47.5	23.2	14	67	132	24.3	17.2	7.1	4.33	1.33	2.84	0.65	301	5	6
0Z101417	0	0	32	20.57	2	0	0	0	0	101	54	14	19	77.1	46.1	31	14	63	123.4	19.4	15.6	3.8	5.61	1.74	3.65	0.73	216	4.47	5.5
0Z101421	0	1	33	24.67	3	0	0	0	0	160	86	12	25	83	48	35	15	74	126.72	9.5	7	2.5	5.14	1.28	3.6	1.14	308	5.48	6
0Z101425	0	0	35	NA	NA	0	0	0	0	122	76	10	13	78.2	49.3	28.9	12	73	101.11	23	17.3	5.7	5.01	1.81	2.85	0.82	343	4.88	6
0Z101429	0	1	38	25.46	3	0	0	0	0	138	75	25	19	74.1	47.5	26.6	39	87	106.59	9	7.2	1.8	5.02	1.04	3.18	2.42	415	5.26	6
0Z101430	0	1	42	27.69	3	0	0	0	0	156	99	45	34	71.7	45.6	26.1	22	77	117.03	11.5	8.2	3.3	4.04	0.98	2.47	1.31	374	5.42	7
0Z101432	0	1	41	26.31	3	0	0	0	1	135	79	39	24	77.2	48.3	28.9	53	80	115.51	20.3	15.3	5	4.99	1.09	3.29	2.21	488	5.66	6
0Z101433	0	1	35	24.8	3	0	0	0	1	128	80	23	19	76.8	45.8	31	26	78	122.28	18.2	13	5.2	3.92	0.91	2.47	1.85	444	5.25	6
0Z101436	0	0	40	NA	NA	0	0	0	1	143	86	41	24	76.3	44.8	31.5	46	78	90.1	16.7	12.4	4.3	4.27	1.01	2.68	1.82	377	5.33	6.5
0Z101439	0	0	36	18.55	2	0	0	0	0	128	79	29	23	76.3	49.5	26.8	14	55	127.45	13.9	10.5	3.4	4.35	1.86	2.18	0.53	262	5.15	5.5
0Z101441	0	0	37	22.4	2	0	0	0	0	114	70	36	32	75	42.2	32.8	17	59	123.67	8.1	6.2	1.9	4.58	1.51	2.76	0.97	247	5.12	6
0Z101442	0	1	35	23.06	2	0	0	0	0	130	69	32	31	81.8	43.5	38.3	29	77	122.93	18.9	14.1	4.8	5.22	1.15	3.76	1.72	483	4.73	7
0Z101445	0	1	38	35.26	4	0	0	0	1	150	90	27	18	78.9	47.5	31.4	26	101	89	19.4	14.3	5.1	4.39	1.14	3.11	1.07	313	6.25	6.5
0Z101446	0	1	39	24.93	3	0	0	0	0	153	95	21	20	72.2	42	30.2	43	86	107.34	8.3	6.8	1.5	5.48	0.95	3.06	3.24	544	5.69	6
0Z101447	0	0	37	22.31	2	0	0	0	0	131	68	14	16	77.1	45.5	31.6	18	70	104.89	6.8	5.3	1.5	4.3	1.29	2.73	0.52	321	5.07	7
0Z101449	0	1	40	23.01	2	0	0	0	0	119	73	35	29	79	46.7	32.3	43	77	118.69	9.4	7	2.4	5.18	1.73	2.93	1.01	258	5.28	6
0Z101450	0	1	36	23.64	2	0	0	0	0	124	78	15	21	78.5	47	31.5	29	84	112.79	14.8	10.7	4.1	3.99	1.25	2.07	1.46	324	5.45	6
0Z101457	1	0	37	21.35	2	0	0	0	0	107	64	14	18	75.3	42.4	32.9	21	54	127.33	8.4	5.9	2.5	3.85	1.27	2.36	0.79	265	5.19	6
0Z101461	0	1	41	25.47	3	1	0	0	1	136	92	24	16	74.7	44.6	30.1	18	73	120.47	9.6	7.1	2.5	4.61	1.04	3.13	1.28	418	4.98	6
0Z101464	0	1	35	28.11	4	0	0	0	1	146	90	41	30	82	48.6	33.4	35	88	107.37	13	9.6	3.4	4.43	1.06	3.22	1.1	400	5.75	6.5
0Z101467	0	1	35	23.42	2	0	0	0	0	108	70	20	22	73	45.9	27.1	13	83	115.24	16.6	11	5.6	3.57	1.34	1.98	0.54	368	5.16	7
0Z101469	1	0	38	20.23	2	0	0	0	0	112	63	13	15	78.8	46.6	32.2	16	63	118.3	17.7	13.3	4.4	4.58	1.8	2.29	0.83	200	5.56	7
0Z101471	0	1	36	27.49	3	1	0	0	1	160	99	29	29	82.1	46.7	35.4	45	85	111.18	9.1	6.4	2.7	5.3	1.27	3.48	2.2	448	5.25	6
0Z101475	1	1	35	24.83	3	0	0	0	1	133	87	28	21	83.3	50.7	32.6	25	80	120.48	8.7	6.7	2	5.82	1.43	3.79	1.35	377	5.88	7
0Z101478	1	1	41	22.94	2	0	0	0	0	112	62	24	19	73.8	46.4	27.4	22	81	113.79	9.9	7.6	2.3	4.54	0.9	3.09	1.41	409	5.04	6
0Z101479	0	1	41	26.55	3	0	0	0	0	128	79	19	22	78.7	48.9	29.8	28	90	100.18	14.9	11.4	3.5	4.87	1.54	3.22	1.35	442	4.88	6.5
0Z101480	0	1	35	25.06	3	0	0	0	0	124	75	16	18	79	46.1	32.9	13	99	93.12	10.9	7.6	3.3	4.52	1.32	2.83	1.2	399	5.16	7.5
0Z101487	0	0	33	21.98	2	0	0	0	0	115	70	8	12	74.1	45.9	28.2	12	53	131.77	11.7	8.6	3.1	4.89	1.35	3.07	0.98	227	5.21	5.5
0Z101489	0	0	35	NA	NA	0	0	0	0	94	44	15	19	76.4	43.7	32.7	23	56	127.59	6.5	4.7	1.8	4.86	1.26	3.13	1.17	245	4.19	5
0Z101490	0	1	37	22.75	2	0	0	0	0	142	93	15	20	80.3	48.5	31.8	15	85	110.4	14.6	9.7	4.9	3.25	0.94	2.23	0.9	494	5.18	7
0Z101491	0	1	36	22.98	2	0	0	0	0	115	71	25	23	78	45.4	32.6	26	88	106.62	10.4	7.6	2.8	4.21	0.95	2.87	1.01	340	4.91	5.5
0Z101492	0	0	35	19.99	2	0	0	0	0	101	62	11	14	73.1	45.5	27.6	22	53	129.93	10.7	7.3	3.4	3.29	1.07	2.08	0.64	279	6.19	5.5
0Z101493	0	0	34	23.34	2	0	0	0	0	121	81	11	17	79.5	44.8	34.7	13	72	103.53	10.5	7.3	3.2	3.3	1.31	1.72	0.65	260	5.22	6
0Z101494	0	0	35	19.01	2	0	0	0	0	113	61	16	17	70.9	43.9	27	20	54	129.13	9.5	7.2	2.3	4.27	1.29	2.6	0.68	244	5.1	5.5
0Z101496	1	1	37	25.35	3	0	0	0	0	115	77	48	30	77.2	46.7	30.5	23	89	104.43	17	12.3	4.7	4.54	1.18	2.95	1.44	337	5.85	6
0Z101497	0	0	35	26.3	3	0	0	0	0	107	57	17	19	76	44.2	31.8	20	65	116.34	14.1	10.3	3.8	3.94	1.51	2.11	0.59	280	5.64	5.5
0Z101498	0	0	38	19.54	2	0	0	0	0	138	83	17	21	78.1	44.8	33.3	16	59	122.81	8.3	5.8	2.5	3.45	1.39	1.8	0.68	236	5.11	5.5
0Z101499	0	0	37	26.65	3	0	0	0	0	113	66	16	17	76.9	44.6	32.3	40	52	128.92	11.8	8.3	3.5	3.8	1.53	1.97	0.68	321	5.5	NA
0Z101501	0	1	35	25.45	3	0	0	0	1	149	88	33	28	76.5	49.5	27	20	98	94.27	15	9.9	5.1	3.13	1.13	1.77	0.78	409	4.9	5.5
0Z101502	0	0	36	28.82	4	0	0	0	1	123	83	19	16	76.8	47	29.8	18	54	128.23	9.1	6.7	2.4	5.26	1.23	3.66	1	287	5.07	6
0Z101504	0	1	38	25.85	3	0	0	0	0	126	76	18	20	77.5	46.4	31.1	19	86	108.09	16.5	12.2	4.3	4.12	1.07	2.51	2	359	5.36	7
0Z101506	1	0	38	21.52	2	0	0	0	0	114	72	11	16	76.9	47.7	29.2	16	49	130.54	6.6	4.9	1.7	3.78	1.52	2.08	0.72	239	5.3	5
0Z101507	0	1	35	27.78	3	0	0	0	0	124	74	51	25	76.4	47.7	28.7	46	71	127.1	14.7	10.3	4.4	3.89	0.99	2.65	1.46	486	5.86	6
0Z101509	0	1	35	26.15	3	0	0	0	0	132	84	36	22	76.9	49.8	27.1	65	77	122.93	10.3	8.3	2	5.84	1.16	1.64	4.46	432	5.49	6.5
0Z101510	0	0	36	18.76	2	0	0	0	0	94	60	12	16	72	42.4	29.6	12	65	115.53	17.4	13	4.4	3.35	1.15	1.77	1.25	244	5.24	7.5
0Z101511	0	1	34	19.92	2	0	0	0	0	134	87	25	23	78	49.4	28.6	37	98	94.93	16.8	11.5	5.3	3.55	1.63	1.58	0.79	304	4.83	5.5
0Z101513	0	0	34	22.27	2	0	0	0	0	107	79	35	23	75.4	45.3	30.1	15	59	126.31	8.9	6.8	2.1	3.56	1.07	1.88	1.61	274	5.08	6
0Z101516	0	1	35	22.53	2	0	0	0	1	117	74	25	20	74	47.4	26.6	21	83	115.24	8.9	6.6	2.3	3.63	0.79	2.02	2.26	420	5.03	6
0Z101517	0	1	36	23.88	2	0	0	0	1	121	76	178	124	72.9	43.3	29.6	164	90	103.76	11.3	7.9	3.4	4.24	0.99	2.8	1.23	236	5.46	6
0Z101519	0	1	36	25.56	3	0	0	0	0	124	68	18	15	72.8	47.2	25.6	19	105	86.12	15.7	12	3.7	5.1	1.48	3.25	1.23	313	5.76	6
0Z101524	0	1	35	23.87	2	0	0	0	0	120	70	40	30	75.3	46.2	29.1	21	72	126.37	11.9	8.9	3	4.86	1.05	3.26	1.65	317	4.78	5.5
0Z101527	0	1	35	27.13	3	0	0	0	1	126	88	15	15	80.1	43.3	36.8	40	81	118.69	10.4	7.3	3.1	3.44	0.92	2.32	1.01	399	5.52	7.5
0Z101529	0	1	35	27.68	3	0	0	0	1	122	69	34	23	76.1	50.1	26	39	79	121.64	18	12.9	5.1	4.74	1.34	2.88	1.03	318	5.5	6.5
0Z101530	0	1	33	22.85	2	0	0	0	0	117	74	42	27	76.9	46.9	30	15	89	107.41	9.7	7.1	2.6	4.2	1.21	2.43	1.18	425	5.17	5.5
0Z101531	0	0	39	19.99	2	0	0	0	0	98	58	11	15	76.7	47.3	29.4	18	67	109.05	9.2	6.9	2.3	4.26	1.48	2.66	0.88	221	4.93	5.5
0Z101532	0	0	34	21.02	2	0	0	0	0	102	58	12	15	71	44.6	26.4	15	66	115.02	10.3	7.3	3	3.95	1.42	2.22	0.76	380	5.3	5.5
0Z101533	0	1	34	21.37	2	0	0	0	0	119	72	34	27	75.6	48.6	27	23	76	124.46	21.1	15.2	5.9	4.98	1.44	3.1	1	263	5.32	7
0Z101534	0	1	34	NA	NA	0	0	0	0	125	73	19	16	76.7	47.8	28.9	13	81	119.52	23	17	6	4.7	1.09	3.24	1.27	407	5.24	7
0Z101536	0	1	32	22.46	2	0	0	0	0	130	74	35	20	71.1	49.9	21.2	30	76	126.22	9.8	6.9	2.9	3.85	0.92	2.21	1.9	344	4.8	6.5
0Z101540	0	1	32	21.61	2	0	0	0	0	120	73	59	29	77.8	51.3	26.5	78	81	121.21	19.1	14.2	4.9	4.26	0.98	2.39	2.44	368	4.22	6.5
0Z101541	0	0	32	20.4	2	0	0	0	0	106	60	14	21	75.4	44.6	30.8	19	68	112.51	10.4	7.4	3	3.37	1.71	1.45	0.55	205	5	6
0Z101542	0	0	32	26.09	3	0	0	0	0	115	67	15	17	77.7	47.5	30.2	10	49	136.16	7.1	4.8	2.3	3.9	1.08	2.56	0.95	214	5.55	NA
0Z101544	0	1	29	18.95	2	0	0	0	0	127	73	8	17	77.5	46.1	31.4	19	77	128.22	8.3	5.7	2.6	3.82	1.06	2.56	1.07	300	4.95	6
0Z101545	0	0	31	21.79	2	0	0	0	0	110	61	14	21	75.5	46.6	28.9	9	51	135.33	10.4	7	3.4	3.74	1.47	2.16	0.54	259	5.25	6
0Z101546	0	1	32	25.46	3	0	0	0	1	122	81	35	18	74.1	48.4	25.7	24	73	128.33	26.1	20.7	5.4	5.83	1.08	3.22	2.95	384	6.01	6
0Z101550	0	0	32	22.15	2	0	0	0	0	131	90	35	25	82.9	47.4	35.5	46	65	118.82	23.7	17.4	6.3	3.85	1	2.48	1.4	387	4.58	5
0Z101551	0	0	33	22.8	2	0	0	0	0	103	65	12	16	68.5	44.1	24.4	11	66	115.83	11.8	8.7	3.1	5.2	1.77	3.2	0.57	235	4.84	6
0Z101552	1	0	32	18.98	2	0	0	0	0	108	68	14	17	75.1	45.2	29.9	24	58	128.82	10.9	8.3	2.6	5.36	2.13	2.7	0.45	278	5.19	7.5
0Z101553	0	0	31	21.8	2	0	0	0	0	119	70	11	20	76.2	46.6	29.6	8	61	127.59	12	9.3	2.7	5.12	1.7	3.02	1.1	338	5.2	6
0Z101554	0	1	31	26.25	3	0	0	0	0	104	64	55	27	74.1	47.7	26.4	27	89	108.93	11.2	7.9	3.3	4.28	1.24	2.83	0.81	256	4.95	5.5
0Z101557	0	0	32	16.71	1	0	0	0	0	122	75	22	25	80.3	50.2	30.1	20	71	106.79	13.1	9.6	3.5	4.32	1.78	2.22	0.42	280	4.71	6
0Z101558	0	0	33	17.73	1	0	0	0	0	97	60	10	18	79	46.1	32.9	22	57	128.65	7.9	6.2	1.7	5.06	1.84	2.81	0.62	319	4.95	6.5
0Z101559	0	0	31	20.5	2	0	0	0	0	118	70	16	16	80.6	50.2	30.4	22	54	132.81	11.5	9	2.5	5.79	2.3	2.96	0.73	302	4.84	6
0Z101561	1	1	31	22.87	2	0	0	0	0	113	68	15	25	83.6	51.8	31.8	13	84	116.82	15.1	10.6	4.5	3.61	1.06	2.12	1.41	312	5.22	7
0Z101562	0	0	31	22.3	2	0	0	0	0	118	66	12	18	77.2	47.7	29.5	13	50	136.22	12.1	8.9	3.2	4.18	1.4	2.69	1.02	251	5.56	7
0Z101565	1	1	30	19.42	2	0	0	0	0	140	89	51	38	75.8	50.8	25	28	86	114.34	16.2	12.1	4.1	4.67	1.48	2.93	1.09	306	5.47	6
0Z101568	1	1	32	24.62	3	0	0	0	1	130	81	19	18	78.9	49.6	29.3	25	100	93.95	11.7	8.7	3	4.59	1.1	2.88	2.15	457	4.71	6
0Z101569	0	0	32	22.88	2	0	0	0	0	98	55	34	43	78.6	48.5	30.1	35	63	123.4	8.3	6.4	1.9	4.93	1.47	3.1	1.24	299	4.62	7.5
0Z101570	0	0	31	25	3	0	0	0	0	117	64	16	22	71.1	43.4	27.7	13	64	121.92	6.5	5	1.5	5.64	1.49	3.7	0.9	287	5.06	7
0Z101571	0	0	32	20.93	2	0	0	0	0	134	85	10	14	76.2	46.9	29.3	14	53	132.69	14.7	10.9	3.8	4.51	1.52	2.76	1.23	223	5.46	7
0Z101575	0	0	36	21.66	2	0	0	0	0	123	66	13	11	76.3	47.4	28.9	14	72	102.09	13.5	9.5	4	3.3	1.38	1.75	0.55	233	5.23	6.5
0Z101579	0	0	35	24.33	3	0	0	0	0	112	71	21	14	72.8	44.3	28.5	14	44	138.13	7.4	5.5	1.9	4.3	1.47	2.51	0.89	259	5.34	6
0Z101581	1	0	36	18.99	2	0	0	0	0	99	63	12	19	71.9	44.5	27.4	8	51	130.66	8.8	6.9	1.9	4.3	1.46	2.64	0.75	252	5.03	6
0Z101583	0	1	38	22.67	2	0	0	0	1	102	62	26	25	75.6	45.8	29.8	28	68	126.67	11.9	9.2	2.7	5.46	1.58	3.76	1.46	314	5.59	6
0Z101584	0	1	36	20.01	2	0	0	0	0	117	70	20	24	79.5	44.8	34.7	21	87	108.1	12.5	9	3.5	4.63	1.11	3	1.15	388	4.91	6.5
0Z101585	0	0	36	23.94	3	0	0	0	0	94	56	37	26	71	41.9	29.1	10	50	131.51	8.7	6.7	2	5.07	1.88	2.52	1.86	191	4.3	6
0Z101589	0	1	50	22.05	2	0	0	0	0	117	79	18	20	68.9	46.8	22.1	24	91	92.79	10.9	7.9	3	4.08	1.24	2.57	1.02	398	5.59	NA
0Z101590	0	0	36	29.51	4	0	0	0	0	140	88	18	17	65.9	35.5	30.4	9	42	139.28	5.4	4.3	1.1	4.85	1.7	2.3	2.34	237	5.59	7
0Z101591	0	0	35	NA	NA	0	0	0	1	NA	NA	19	15	78.3	45.8	32.5	18	59	125.42	9.9	7.5	2.4	4.63	1.65	2.56	0.85	343	5.4	6.5
0Z101592	0	1	36	22.28	2	0	0	0	0	108	58	45	29	79.9	47.8	32.1	36	97	94.78	7.9	6	1.9	6	1.49	4.15	1.11	458	4.81	6
0Z101594	0	1	36	27.95	4	0	0	0	1	137	89	46	22	73.2	46.5	26.7	65	95	97.19	13	9	4	3.93	1.15	2.41	1.39	228	5.72	7.5
0Z101596	1	1	37	24.2	3	0	0	0	0	118	75	21	25	76.7	50.1	26.6	33	99	91.82	7.6	6.2	1.4	5.65	1.15	3.36	2.72	425	5.21	6.5
0Z101599	0	0	33	24.28	3	0	0	0	0	135	82	23	23	80.1	49.2	30.9	36	57	128.65	10.4	7.8	2.6	4.73	1.52	2.84	1.53	364	5.2	6
0Z101600	0	1	35	NA	NA	0	0	0	1	NA	NA	42	24	77.5	47.3	30.2	58	93	100.43	10	7.3	2.7	4.09	0.77	2.4	2.6	534	6.52	6
0Z101602	0	1	35	23.66	2	0	0	0	0	133	76	13	17	69	44.9	24.1	25	89	105.91	16	11.1	4.9	3.69	1.5	2.01	0.5	407	5.42	6.5
0Z101604	0	0	31	NA	NA	0	0	0	0	NA	NA	14	16	78.1	47.2	30.9	12	54	132.81	9	6.8	2.2	5.68	1.18	3.72	1.53	373	5.99	NA
0Z101608	0	0	34	21.52	2	0	0	0	0	117	77	17	19	80	50.4	29.6	15	50	133.38	6.9	5.3	1.6	5.12	2.02	2.74	0.58	233	4.83	6.5
0Z101609	0	1	31	25.49	3	0	0	0	0	142	86	39	23	85.9	52.9	33	36	82	120.27	13.6	10.5	3.1	5.37	1.09	3.83	2.3	464	5.56	6.5
0Z101610	0	0	30	19.4	2	0	0	0	0	126	83	19	18	75	47.3	27.7	16	65	120.5	13.2	9.8	3.4	4.57	1.45	2.62	1.31	360	4.85	6
0Z101613	0	1	34	25.02	3	0	0	0	1	147	84	38	24	78.4	50.1	28.3	43	66	131.89	12.8	9.1	3.7	3.74	0.95	2.43	0.98	425	5.44	6.5
0Z101615	0	1	31	19.16	2	0	0	0	0	124	71	21	28	78.1	51.9	26.2	18	79	125.11	16.7	12.5	4.2	4.76	1.82	2.66	0.56	181	4.92	6
0Z101618	1	1	37	24.38	3	0	0	0	1	148	94	20	20	82.3	49.7	32.6	20	103	87.52	15.8	12.9	2.9	4.27	0.89	1.29	4.96	478	5.52	6
0Z101619	0	1	36	28.21	4	0	0	0	1	138	81	27	30	74.7	45.5	29.2	28	82	116.12	16.2	12.6	3.6	5.64	1.25	3.68	1.37	385	4.97	7
0Z101620	0	1	35	25.06	3	0	0	0	0	128	77	29	22	74.5	50.7	23.8	26	95	97.88	10.3	6.8	3.5	4.11	1.52	1.37	1.55	360	5.61	6.5
0Z101621	0	1	36	28.5	4	0	0	0	0	149	103	107	48	78.9	49.1	29.8	153	77	122.07	15	10.8	4.2	5.04	1.27	3.42	1.68	381	5.21	6
0Z101626	0	1	35	21.84	2	0	0	0	0	112	70	13	13	74.3	49.6	24.7	18	90	104.49	11	8.2	2.8	4.89	1.22	3.38	0.84	341	4.88	5.5
0Z101628	0	0	34	19.27	2	0	0	0	0	115	67	10	17	76.5	50.2	26.3	13	57	127.75	35.7	27.2	8.5	4.7	1.71	2.75	0.76	243	5.61	6.5
0Z101629	0	0	35	NA	NA	0	0	0	0	127	76	12	17	76.9	46.3	30.6	11	42	140.26	10.5	7.6	2.9	4.36	1.83	2.17	0.83	168	4.89	6.5
0Z101630	0	1	37	24.43	3	0	0	0	0	115	75	32	26	82.6	51.8	30.8	17	83	113.63	11.7	8.5	3.2	4.46	1.13	2.98	1.51	391	4.77	6
0Z101631	0	0	34	25.38	3	0	0	0	0	147	67	9	12	76	44.2	31.8	14	68	110.94	16.1	11.2	4.9	3.15	1.13	1.76	0.72	246	4.61	5.5
0Z101632	0	0	35	22.41	2	0	0	0	0	106	63	6	15	74.6	46.3	28.3	10	52	130.74	13.1	10.2	2.9	4.69	1.49	2.96	0.7	227	4.87	6
0Z101633	1	1	34	22.51	2	0	0	0	0	124	72	36	29	75.3	44.3	31	22	79	122.5	10.9	7	3.9	3.2	0.88	2.03	1.03	343	5.3	6
0Z101634	0	0	34	20.59	2	0	0	0	0	135	73	14	16	80.6	48.7	31.9	10	64	119.38	8.8	6.5	2.3	4.25	1.11	2.83	0.74	233	4.89	7
0Z101635	0	1	34	25.43	3	0	0	0	1	116	75	92	49	80.7	49.3	31.4	47	78	123.14	16.6	12.2	4.4	3.97	1.17	2.2	1.64	350	5.19	6.5
0Z101636	0	0	34	24.83	3	0	0	0	0	125	59	16	16	68.9	43	25.9	9	58	127.02	11.3	8.5	2.8	4.81	1.44	3.08	0.91	276	4.9	6
0Z101637	0	1	35	24.83	3	0	0	0	1	151	89	38	24	76.5	48.7	27.8	70	74	124.95	5.8	3.6	2.2	4.81	0.9	2.47	4	441	5.18	6
0Z101638	0	0	37	21.46	2	0	0	0	0	124	78	11	14	79.1	46.3	32.8	19	64	116.89	14.5	11.4	3.1	4.86	1.56	2.74	1.73	208	5	6
0Z101639	0	0	31	19.39	2	0	0	0	1	115	65	7	16	76.5	47.6	28.9	14	56	131.23	4.7	3.5	1.2	4.23	1.36	2.7	0.82	233	5.05	6
0Z101640	1	1	34	24.84	3	0	0	0	1	138	89	21	17	71.9	45.8	26.1	18	96	97.33	9.7	6.9	2.8	4.22	0.96	2.26	2.24	296	5.66	6.5
0Z101642	0	0	31	20.06	2	0	0	0	0	107	68	14	15	78.5	47.2	31.3	20	68	113.3	19.3	16.1	3.2	7.2	1.62	4.93	1.65	270	5.79	6.5
0Z101645	0	1	36	26.26	3	0	0	0	1	140	85	27	20	84.5	52.4	32.1	44	98	93.61	12.3	9.1	3.2	5.85	1.27	3.72	1.85	411	5.26	6
0Z101648	0	1	35	27.55	3	0	0	0	1	129	76	75	35	80.8	49.2	31.6	50	89	105.91	17.5	13	4.5	4.98	1.33	3.17	1.19	429	5.7	5
0Z101649	0	1	32	24.25	3	0	0	0	0	131	76	22	22	83.5	46.5	37	17	72	129.06	10.2	7.6	2.6	5.07	1.03	3.71	0.98	395	5.27	NA
0Z101650	0	0	30	22.24	2	0	0	0	0	99	59	27	20	76.1	49.1	27	23	52	135.42	14.6	10.5	4.1	3.81	1.67	1.97	0.44	209	4.91	NA
0Z101654	1	1	31	25.86	3	0	0	0	0	123	80	28	23	72.3	47.7	24.6	18	80	123.92	11.6	8.4	3.2	4.32	0.91	3.15	1.29	325	4.93	6.5
0Z101655	0	0	35	20.7	2	0	0	0	0	100	67	15	18	75.1	46	29.1	11	47	135.17	18.1	13.2	4.9	4.57	2.14	1.98	0.63	234	4.99	8
0Z101657	0	1	31	29.33	4	0	0	0	1	140	89	113	51	79.7	50	29.7	57	75	127.81	12.5	10.3	2.2	5.99	0.86	2.65	8.17	546	5.47	6.5
0Z101659	0	0	36	NA	NA	0	0	0	0	119	70	9	13	81.2	43.5	37.7	13	65	115.53	6.5	4.7	1.8	4.2	1.3	2.71	0.86	230	5.18	6
0Z101661	1	1	37	27	3	0	0	0	1	122	86	24	24	86.8	49.9	36.9	25	102	88.56	15.5	12.6	2.9	5.55	1.11	2.23	3.87	484	5.18	7
0Z101662	0	0	35	22.27	2	0	0	0	0	100	58	16	23	74.6	47.9	26.7	16	65	116.34	15.2	11.4	3.8	5.59	1.47	3.75	1.03	226	5.21	6
0Z101663	0	0	31	21.41	2	0	0	0	0	111	67	5	11	73.6	44.2	29.4	10	52	134.47	8.8	6.1	2.7	4.05	1.3	2.33	0.71	217	5.33	6
0Z101664	0	0	32	21.9	2	0	0	0	0	97	59	15	21	79.2	46.8	32.4	27	54	131.88	14.9	10.7	4.2	3.58	1.47	1.84	0.76	163	5.72	5.5
0Z101665	0	1	31	25.14	3	0	0	0	0	120	76	23	25	78	47.6	30.4	25	90	107.47	10.8	7.4	3.4	4.31	1.51	2.43	1.21	526	5.16	5.5
0Z101670	0	0	34	22.8	2	0	0	0	0	109	63	12	14	78.4	45.9	32.5	12	55	129.26	11.6	9.2	2.4	5.82	1.65	3.66	0.94	240	4.66	5.5
0Z101671	0	1	32	23.51	2	0	0	0	1	128	85	31	18	82.1	51.4	30.7	26	89	108.17	10.5	7.8	2.7	4.15	1.06	2.15	3.02	325	5.82	6
0Z101672	1	0	32	21.25	2	0	0	0	0	126	75	11	20	76.5	45.6	30.9	9	57	129.56	12.8	9	3.8	3.64	1.6	1.75	0.63	259	5.15	7
0Z101673	0	1	32	25.06	3	0	0	0	0	115	62	38	26	72.6	44.3	28.3	37	93	102.57	13.3	9.5	3.8	3.79	1.03	2.47	0.56	386	5.02	6.5
0Z101674	0	0	34	22.8	2	0	0	0	0	109	73	14	23	80.6	47.2	33.4	14	71	105.3	12.5	8.9	3.6	3.62	1.34	1.92	0.86	327	4.98	5.5
0Z101675	0	1	32	26.06	3	0	0	0	0	131	89	28	25	76.4	49.2	27.2	24	90	106.72	12.9	9.4	3.5	4.68	1.25	3.07	1.61	364	5.16	5.5
0Z101676	0	0	32	23.89	2	0	0	0	0	122	71	8	12	72.5	46.3	26.2	10	61	126.7	22.3	15.7	6.6	3.77	1.56	2.15	0.43	262	5.3	6
0Z101677	0	1	32	24.99	3	0	0	0	0	150	90	19	20	77.5	48.6	28.9	22	83	117.69	12.4	9.5	2.9	4.91	1.31	2.93	2.95	374	5.22	5
0Z101680	0	0	29	19.18	2	0	0	0	0	115	67	12	22	78.3	48.6	29.7	15	55	133.88	11.1	8.5	2.6	4.17	1.89	2.01	0.62	160	4.9	7
0Z101681	0	0	30	20.47	2	0	0	0	0	121	80	11	17	85.2	52.3	32.9	10	61	128.49	10	7	3	4.24	1.2	2.65	1.09	238	4.88	5.5
0Z101682	0	0	31	18.7	2	0	0	0	0	121	67	25	29	82.3	47.4	34.9	15	59	129	15.4	11.4	4	3.58	1.26	1.84	0.85	333	5.56	6.5
0Z101683	0	0	32	20.61	2	0	0	0	0	123	69	49	97	73.8	47.1	26.7	10	58	128.82	16.7	12.1	4.6	3.78	1.68	1.75	0.52	322	4.99	6
0Z101684	0	0	33	17.35	1	0	0	0	0	113	59	14	23	76.5	44.7	31.8	23	62	124.93	8.8	6.5	2.3	4.39	1.95	2.19	1.05	236	5.07	6.5
0Z101685	0	0	34	22.06	2	0	0	0	0	142	72	12	15	80.7	46.1	34.6	12	61	124.93	16.9	13.1	3.8	4.82	1.31	2.88	1.57	244	4.96	6.5
0Z101686	0	0	33	20.21	2	0	0	0	0	118	71	16	16	76.1	48.7	27.4	18	49	135.21	14.9	10.9	4	3.98	1.56	2.14	0.55	235	5.13	6
0Z101694	0	0	39	21.79	2	0	0	0	0	106	72	17	18	78.7	47.2	31.5	14	47	131.42	11.4	8.8	2.6	4.54	1.52	2.7	0.76	222	5.59	5.5
0Z101696	1	1	48	20.96	2	0	0	0	0	133	84	16	22	80.6	49.6	31	16	86	100.76	11.5	8.5	3	5.92	1.78	3.59	0.89	336	5.16	5.5
0Z101698	0	1	37	25.05	3	0	0	0	0	109	74	35	25	78.2	45.8	32.4	23	89	104.43	15.7	11	4.7	4.02	1.11	2.63	1.01	357	5.99	7.5
0Z101699	1	1	52	29.13	4	0	0	0	1	131	91	25	20	79.1	46.6	32.5	85	85	99.36	8.2	6.4	1.8	5.25	1.07	3.08	3.1	394	5.59	6
0Z101703	0	0	38	21.48	2	0	0	0	0	113	67	14	20	72.4	44.7	27.7	11	67	109.82	15.2	11	4.2	4.06	1.58	2.28	0.53	234	5.38	5.5
0Z101708	0	1	53	26.1	3	0	0	0	1	146	94	50	34	77.7	45	32.7	132	93	88.5	10.3	8	2.3	4.49	0.74	1.16	5.54	369	6.45	6
0Z101714	0	0	35	21	2	0	0	0	0	104	68	10	16	74.3	44.7	29.6	15	61	124.05	17.1	12.9	4.2	4.76	1.44	2.95	0.99	259	5.18	6
0Z101717	0	0	35	19.11	2	0	0	0	0	107	63	37	25	69	44.7	24.3	14	54	129.13	15.2	11.1	4.1	4.67	1.78	2.36	0.45	321	4.67	6
0Z101722	0	0	35	24.46	3	0	0	0	1	107	68	11	15	85.1	44.1	41	27	58	126.13	6.4	5.2	1.2	5.51	1.59	3.39	1.48	336	5.28	5.5
0Z101725	0	0	40	22.3	2	0	0	0	0	113	67	11	16	80	43.7	36.3	12	43	134.38	7.6	5.3	2.3	3.59	1.31	1.57	1.64	136	4.57	8
0Z101730	0	1	38	25.41	3	0	0	0	0	143	98	18	14	75.7	45.4	30.3	16	80	117.97	9.9	7.2	2.7	4.81	1.01	3.29	1.25	389	5.63	6
0Z101731	0	0	42	NA	NA	0	0	0	0	97	52	17	25	76.1	42.2	33.9	11	42	133.53	11.1	8.8	2.3	2.92	1.09	1.44	0.81	193	5.5	5.5
0Z101734	0	0	30	22.45	2	0	0	0	0	120	63	8	15	72.5	45.5	27	14	71	108.3	13	9.6	3.4	4.83	1.62	2.71	1.5	297	4.87	6
0Z101736	0	0	31	NA	NA	0	0	0	1	147	88	63	47	78	44.9	33.1	106	66	117.47	23	18.4	4.6	7.17	1.14	4.45	4.05	441	4.89	6.5
0Z101738	0	0	31	22.97	2	0	0	0	0	99	67	9	15	76.6	47	29.6	13	72	105.74	9.4	6.8	2.6	4.28	1.49	2.76	0.48	220	5.25	5.5
0Z101740	0	0	29	20.87	2	0	0	0	0	122	72	18	21	73.4	47.8	25.6	13	58	131.56	10.3	7.4	2.9	4.31	1.73	2.14	1.16	255	4.96	5.5
0Z101741	0	0	31	19.32	2	0	0	0	0	128	79	11	17	76.1	46.8	29.3	18	68	113.3	17.6	13.2	4.4	4.66	1.68	2.71	0.84	196	5.18	5.5
0Z101743	0	0	33	21.79	2	0	0	0	0	102	71	15	19	80.4	49.2	31.2	10	53	131.77	15.1	10.7	4.4	3.86	1.56	1.77	0.62	230	5.21	6.5
0Z101745	0	1	30	18.31	1	0	0	0	0	122	73	22	18	75.7	45.1	30.6	15	76	128.01	17	12.6	4.4	4.7	1.46	2.97	0.78	362	4.73	5.5
0Z101746	0	0	33	23.51	2	0	0	0	0	140	87	9	14	79.1	46.1	33	11	77	96.13	7.5	5.5	2	4.53	1.28	2.93	0.69	281	4.99	6.5
0Z101747	0	0	32	21.17	2	0	0	0	0	119	52	12	16	78.3	46.7	31.6	11	50	135.26	7.9	5.4	2.5	3.87	1.53	2.15	0.37	232	5.26	7
0Z101748	0	0	30	20.07	2	0	0	0	0	142	87	14	16	76.4	43.4	33	12	55	132.94	7.1	5.2	1.9	4.14	1.59	2.17	1.01	300	5.09	6.5
0Z101751	0	0	31	24.73	3	0	0	0	0	113	60	13	18	74.3	45.4	28.9	10	54	132.81	10.1	7.3	2.8	3.06	1.29	1.42	0.75	250	5.32	6.5
0Z101753	0	0	29	25.78	3	0	0	0	0	109	70	14	14	69.1	46.3	22.8	15	59	130.82	8.7	5.9	2.8	3.34	1.46	1.66	0.4	268	5.01	6.5
0Z101754	0	0	32	NA	NA	0	0	0	0	109	66	8	20	74.3	45.7	28.6	10	53	132.69	5.4	3.9	1.5	3.78	1.48	1.92	0.49	307	4.7	6
0Z101755	0	0	32	NA	NA	0	0	0	0	NA	NA	28	19	81.7	49.6	32.1	86	50	135.26	10.2	7.9	2.3	5.3	1.24	3.86	0.75	236	5.58	5.5
0Z101756	0	0	31	18.06	1	0	0	0	0	102	60	27	26	73.5	49.2	24.3	8	51	135.33	14.5	11.4	3.1	5.01	2.16	2.56	0.43	278	4.19	5
0Z101757	0	0	31	25.41	3	0	0	0	0	113	70	12	16	75.1	47.2	27.9	13	60	128.29	9.3	6.8	2.5	3.97	0.9	2.26	2.01	274	5.25	5
0Z101760	0	0	32	32.02	4	0	0	0	1	126	81	26	20	75.4	44.3	31.1	35	51	134.38	9.1	6.6	2.5	5.23	1.16	3.71	1.27	459	5.27	6
0Z101761	1	0	34	23.23	2	0	0	0	0	116	62	10	16	78.3	45.7	32.6	16	56	128.49	12	8.2	3.8	3.05	1.02	1.59	1.12	331	5.13	6
0Z101762	0	0	34	21.79	2	0	0	0	0	117	70	27	27	73.8	43.5	30.3	16	50	133.38	4.8	3.6	1.2	4.63	1.48	2.74	0.89	367	5.01	5.5
0Z101771	0	0	33	20.46	2	0	0	0	0	125	80	9	14	78.4	48	30.4	11	64	120.22	12.8	9.3	3.5	4.04	1.46	2.32	0.66	254	5.41	7
0Z101773	0	1	30	20.57	2	0	0	0	0	118	75	24	22	76.9	47.1	29.8	24	81	122.93	11.5	8.4	3.1	5.02	1.38	3.14	1.02	277	5.36	7
0Z101775	0	1	32	22.36	2	0	0	0	0	118	72	98	39	77	47.9	29.1	31	68	132.13	8.1	6.5	1.6	5.28	1.14	3.71	1.29	418	5.5	5.5
0Z101776	0	1	31	28.46	4	0	0	0	0	132	82	28	17	81.8	48	33.8	29	80	123.92	13.2	10.2	3	6.15	1.48	4.23	1.37	338	5.05	5.5
0Z101777	0	1	32	20.72	2	0	0	0	0	136	87	13	18	74.8	48.4	26.4	15	75	126.91	13.1	9	4.1	3.6	1.29	2.14	0.82	264	4.94	7
0Z101778	0	0	33	21.87	2	0	0	0	0	99	61	14	20	70.6	42.2	28.4	12	56	129.4	11.1	8.2	2.9	3.75	1.65	1.9	0.63	179	4.85	6
0Z101781	0	0	34	26.33	3	0	0	0	0	87	56	24	29	63.9	37.9	26	10	47	136.12	7.1	5.7	1.4	4.92	1.49	2.79	2.01	247	4.51	6
0Z101783	0	0	32	24.99	3	0	0	0	0	103	74	12	17	70.1	38.3	31.8	12	53	132.69	8.4	6.9	1.5	6.61	2.02	3.38	2.93	273	3.89	7
0Z101784	0	0	31	21.35	2	0	0	0	0	114	78	5	19	77.3	47.2	30.1	12	50	136.22	9	6.7	2.3	4.02	1.63	2.11	0.43	212	5.56	6
0Z101787	0	1	34	19.89	2	0	0	0	0	125	77	28	21	76.2	49.7	26.5	14	89	106.66	26.5	18	8.5	3.53	1.3	2.03	0.58	405	4.92	6
0Z101788	0	1	31	20.41	2	0	0	0	0	119	75	34	30	81.3	48.3	33	16	79	125.11	22.1	17.8	4.3	6.32	1.34	4.28	1.95	277	5.21	6
0Z101790	0	0	29	21.02	2	0	0	0	0	116	67	29	17	66.9	38.9	28	26	47	140.98	6.8	5.9	0.9	4.91	2.31	2.01	1.25	259	4.24	5.5
0Z101791	0	0	35	24.75	3	0	0	0	0	113	74	11	18	73	45.5	27.5	14	67	112.16	15.3	11.3	4	4.34	1.24	2.98	0.84	311	7.87	6.5
0Z101792	0	0	31	20.94	2	0	0	0	0	115	79	17	19	78.4	48.7	29.7	14	79	94.52	19.1	14.5	4.6	4.65	1.83	2.4	0.79	319	4.96	6
0Z101793	0	0	34	23.09	2	0	0	0	0	107	62	13	21	76.7	45.6	31.1	16	48	135.18	13.7	10.7	3	4.82	1.26	2.99	1.28	342	5.05	5
0Z101796	0	0	33	22.37	2	0	0	0	0	114	70	12	19	80.1	50	30.1	14	66	115.83	8.3	6.4	1.9	5.58	1.74	3.46	0.91	268	5.03	7
0Z101797	0	1	33	24.3	3	0	0	0	0	139	89	19	17	72.8	46	26.8	14	81	120.37	9.4	6.7	2.7	4.46	1.37	2.86	0.64	345	5.42	6
0Z101798	0	0	34	21.86	2	0	0	0	0	110	70	10	16	77.3	44	33.3	6	57	127.75	11.3	8.8	2.5	4.9	1.52	2.8	1.07	196	5.22	7
0Z101802	0	0	33	23.28	2	0	0	0	0	109	62	22	17	79.9	44.6	35.3	10	66	115.83	10.8	7.6	3.2	3.41	0.88	2.3	0.71	280	4.84	NA
0Z101803	0	0	33	26.38	3	0	0	0	0	125	81	10	13	75.8	46.5	29.3	10	67	113.74	12.7	9.5	3.2	4.51	1.25	2.9	1.06	253	4.88	6
0Z101804	0	0	33	23.61	2	0	0	0	1	130	71	20	18	86.6	49.1	37.5	27	57	128.65	12.2	10.3	1.9	5.63	1.19	3.77	1.42	377	4.71	5.5
0Z101808	0	1	31	25.77	3	0	0	0	1	113	76	23	22	76.3	48.7	27.6	20	81	122.07	12.6	8.7	3.9	4.5	1.53	2.76	0.86	424	5.24	6.5
0Z101809	0	1	33	25.33	3	0	0	0	1	125	66	29	21	74.7	48.6	26.1	36	62	136.28	20.1	15.1	5	4.8	0.77	3.19	1.83	414	5.38	5.5
0Z101810	0	1	34	26.15	3	0	0	0	0	116	81	29	18	73.9	41.6	32.3	18	92	102.47	12.8	9.4	3.4	5.04	0.98	1.78	2.34	430	5.35	6.5
0Z101815	0	0	31	24.46	3	0	0	0	0	125	71	12	13	73	44.1	28.9	10	47	139.02	8.6	6.7	1.9	4.72	1.29	3.39	0.5	304	5.12	5.5
0Z101816	0	1	33	28.55	4	0	0	0	0	136	84	23	23	75	48.3	26.7	20	90	105.97	19.5	14.2	5.3	3.76	1.14	2.11	1.18	371	5.45	6.5
0Z101821	0	1	31	27.42	3	0	0	0	0	137	81	36	29	73.7	47.5	26.2	34	92	104.65	10.8	7.8	3	4.69	1.21	2.44	1.74	425	5.44	7
0Z101822	0	1	35	25.5	3	0	0	0	0	124	81	32	29	76.7	45.9	30.8	26	93	100.43	10.9	7.9	3	4.63	1.08	2.93	1.01	435	5.59	6
0Z101824	0	1	31	23.14	2	0	0	0	1	121	83	38	23	79.1	48.6	30.5	22	85	115.16	27.5	21.8	5.7	5.98	1.62	3.75	1.64	444	4.81	6.5
0Z101826	0	1	37	27.88	3	0	0	0	0	141	84	22	20	76.8	46.9	29.9	18	88	105.87	9.9	7.8	2.1	4.53	1.02	3.02	1.86	331	4.82	NA
0Z101830	0	0	30	21.19	2	0	0	0	0	143	80	13	16	81.3	46.7	34.6	13	56	132.16	12	9.3	2.7	5.39	1.77	2.92	1.92	203	4.94	6.5
0Z101832	0	1	37	30.41	4	0	0	0	1	142	82	29	21	75.7	48	27.7	25	89	104.43	10.8	7.9	2.9	5.25	1.31	3.68	1.19	430	5.2	NA
0Z101838	0	1	38	21.72	2	0	0	0	0	114	74	13	19	77.3	46.3	31	23	83	112.83	17.7	12.7	5	4.32	1.21	2.6	1.35	290	5.42	6
0Z101841	0	1	39	25.78	3	0	0	0	1	110	73	25	19	76.6	47.1	29.5	39	80	117.14	29.6	22.8	6.8	4.83	1.23	3.03	1.47	431	5.02	6
0Z101842	0	0	31	23.21	2	0	0	0	0	100	59	9	16	74.2	37.3	36.9	11	37	150.4	7.9	5.5	2.4	3.28	1.23	1.62	1.44	224	4.15	7.5
0Z101848	0	0	29	23.18	2	0	0	0	0	125	76	59	48	81	48	33	67	60	130.1	4.6	3.5	1.1	4.38	1.22	2.7	0.62	317	5.16	5.5
0Z101850	0	0	29	22.55	2	0	0	0	0	103	65	16	18	68.1	37.2	30.9	15	48	140.01	8.5	6.7	1.8	5.79	1.78	3.15	2.22	143	3.95	6
0Z101852	0	0	30	20.01	2	0	0	0	0	126	74	11	19	73.6	45.5	28.1	11	63	125.14	9.4	6.8	2.6	4.13	1.43	2.37	0.73	310	5.11	5.5
0Z101856	0	0	34	18.51	2	0	0	0	0	109	69	11	19	76.5	46.2	30.3	14	48	135.18	8	5.8	2.2	3.51	1.85	1.3	0.41	204	4.93	7.5
0Z101857	0	1	35	18.77	2	0	0	0	0	90	60	11	14	72.5	45.7	26.8	10	86	110.39	11.4	8.2	3.2	3.94	1.32	2.29	0.74	330	4.9	5.5
0Z101863	0	0	33	21.86	2	0	0	0	0	133	85	11	16	87.7	47	40.7	9	56	129.4	10.9	7.5	3.4	4.49	1.39	2.9	0.8	258	5.36	6
0Z101864	0	0	31	25.46	3	0	0	0	1	129	81	15	17	77.7	47.9	29.8	13	51	135.33	13	10	3	4.71	1.56	2.89	0.75	368	5.12	6.5
0Z101865	0	0	32	23.24	2	0	0	0	1	128	78	11	19	77.1	47.1	30	17	49	136.16	12.3	9.3	3	4.55	1.48	2.89	1.48	202	5.55	6
0Z101867	0	0	33	24.54	3	0	0	0	0	137	76	12	13	73.6	45.1	28.5	16	76	97.67	5.4	4.4	1	4.49	1.03	3.05	0.9	264	5.69	6.5
0Z101868	0	0	39	26.61	3	0	0	0	0	108	65	25	22	77.6	47.1	30.5	24	51	127.94	7.3	5.7	1.6	5.66	1.33	3.44	2.94	343	5.46	5.5
0Z101869	0	0	31	21.19	2	0	0	0	0	134	85	14	17	81.4	46.8	34.6	17	67	115.35	9.9	7.5	2.4	4.62	1.89	2.37	0.76	248	5.53	6
0Z101872	0	0	31	28.36	4	0	0	0	1	115	67	15	16	84	47.2	36.8	15	51	135.33	8.8	6.1	2.7	4.01	1.57	2.16	0.89	380	6.03	6.5
0Z101874	0	0	29	21.45	2	0	0	0	0	116	63	14	19	77.5	46.1	31.4	10	50	138.14	11	8.2	2.8	3.88	1.88	1.7	0.66	217	5.02	7
0Z101876	0	0	33	23.07	2	0	0	0	0	124	85	11	12	70	44.9	25.1	8	59	127.2	9.6	7.2	2.4	4.34	1.3	2.78	0.84	232	5.16	6
0Z101877	0	0	30	20.42	2	0	0	0	0	121	60	21	20	74.8	45.6	29.2	18	70	110.17	11.3	8	3.3	3.17	1.48	1.32	1.5	251	4.82	7
0Z101878	0	0	33	23.82	2	0	0	0	0	109	62	21	19	76.3	41.4	34.9	30	51	133.44	12	8.4	3.6	3.97	1.67	1.88	0.77	317	5.02	5.5
0Z101881	0	1	32	22.53	2	0	0	0	0	137	88	19	19	65.1	41.3	23.8	30	116	78.52	13.8	10.5	3.3	4.46	1.45	2.53	1.81	484	6.7	5.5
0Z101882	1	0	30	20.38	2	0	0	0	0	141	86	12	18	78	47.9	30.1	13	67	116.17	10.9	8.2	2.7	4.39	1.17	2.71	1.19	278	5.11	6
0Z101885	0	1	30	28.12	4	0	0	0	0	152	93	27	20	78.3	47.1	31.2	18	85	115.97	12.8	9.2	3.6	3.97	1.11	2.53	1.09	240	5.36	5.5
0Z101886	0	0	33	18.05	1	0	0	0	0	112	75	6	15	78.4	47.4	31	12	64	120.22	11.9	9.1	2.8	4.99	1.92	2.72	0.73	254	5.24	6
0Z101889	0	1	29	28.34	4	0	0	0	0	123	78	71	33	76.4	45	31.4	13	74	130.33	23.6	16.9	6.7	4.24	0.8	2.89	1.09	332	4.72	6
0Z101890	0	0	34	24.06	3	0	0	0	0	100	60	7	10	71.6	42.4	29.2	13	65	117.16	7.9	5.9	2	4.86	1.59	2.67	2	267	5.4	NA
0Z101895	0	0	32	19.18	2	0	0	0	0	99	58	12	16	75.6	47.1	28.5	9	56	130.31	12.9	9.1	3.8	3.73	1.64	1.62	0.45	278	4.71	6
0Z101896	1	0	33	21.12	2	0	0	0	0	120	71	14	16	77.4	48.1	29.3	29	63	122.53	38.5	30.1	8.4	4.46	1.49	2.55	0.93	282	5.02	6.5
0Z101897	0	0	30	21.63	2	0	0	0	0	124	80	9	13	76.9	44.3	32.6	9	58	130.64	14.1	10.9	3.2	4.79	1.14	3.24	1.47	194	4.37	7
0Z101898	1	0	32	20.97	2	0	0	0	0	111	70	37	28	76	43.5	32.5	28	42	143.25	6.6	5.3	1.3	6.53	2.18	3.5	1.88	164	4.32	7.5
0Z101902	0	0	31	22.04	2	0	0	0	0	103	58	12	18	75.8	45.3	30.5	12	52	134.47	11.8	8.7	3.1	4.21	1.45	2.47	0.78	350	5.12	6
0Z101910	0	0	33	20.95	2	0	0	0	0	108	75	13	16	77.2	47.7	29.5	7	54	130.96	15.4	12.6	2.8	5.58	1.57	3.58	0.93	322	5.03	6
0Z101913	0	0	32	20.4	2	0	0	0	0	98	63	9	17	75.1	46.1	29	8	59	128.09	12.1	9.8	2.3	4.99	1.92	2.62	1.05	206	4.84	7.5
0Z101921	0	1	31	25.46	3	0	0	0	0	110	70	26	16	77.6	48.6	29	51	81	122.07	11.8	8.9	2.9	5.39	1.07	3.73	1.26	377	5.17	7
0Z101924	0	1	29	26.88	3	0	0	0	0	110	68	18	18	78	46.3	31.7	20	82	121.97	15.8	10.4	5.4	2.75	1.11	1.34	0.9	415	4.75	5.5
0Z101925	0	1	35	24.95	3	0	0	0	0	111	73	61	30	79.4	48.6	30.8	38	78	122.28	8.1	6.1	2	4.26	1.04	2.78	1.27	367	5.48	6
0Z101927	0	1	34	23.67	2	0	0	0	0	139	87	16	19	79.9	50.3	29.6	23	70	128.74	14.4	10.7	3.7	4.56	1.11	3.21	1.59	353	5.44	7
0Z101930	0	1	30	29.75	4	0	0	0	0	116	71	35	21	76.1	47.3	28.8	56	108	86.82	14.5	10.5	4	4.79	0.96	3.35	1.41	324	5.21	5.5
0Z101932	0	0	29	NA	NA	0	0	0	0	118	74	17	16	71.3	41.9	29.4	12	49	139.06	6.3	4.7	1.6	4.22	1.24	2.5	0.76	262	5.32	6.5
0Z101933	0	0	29	21.95	2	0	0	0	0	117	75	11	18	80.7	49.4	31.3	13	66	119.13	8.2	6.2	2	4.9	1.43	3.12	0.74	319	5.14	6.5
0Z101935	0	1	33	28.22	4	0	0	0	1	135	89	34	24	79.1	47	32.1	59	84	115.19	13.4	10.2	3.2	5.31	0.96	3.5	2.28	440	5.36	7
0Z101938	0	1	29	24.27	3	0	0	0	0	130	81	60	58	81.2	47.1	34.1	34	93	104.75	13	9	4	3.54	1.31	1.8	0.79	326	5.38	6.5
0Z101939	0	1	30	18.67	2	0	0	0	0	98	58	44	27	74.3	50	24.3	19	67	134.82	12	8.9	3.1	4.11	1.01	2.62	1.51	235	5.36	6.5
0Z101942	1	1	30	24.94	3	0	0	0	0	128	69	25	22	72.6	46.7	25.9	20	90	108.23	12.5	9.5	3	4.6	0.96	3.09	1.41	398	5.47	6
0Z101949	0	0	33	19.31	2	0	0	0	0	95	55	11	15	81.2	44	37.2	12	45	139.05	8.1	5.8	2.3	4.22	1.89	2.03	0.44	269	5.05	6.5
0Z101954	0	0	29	17.96	1	0	0	0	0	101	62	12	18	77.7	51.2	26.5	11	60	130.1	16.9	12.9	4	4.57	1.98	2.29	0.66	208	4.49	7
0Z101955	0	0	29	18.82	2	0	0	0	0	124	79	20	18	73.7	48.7	25	15	49	139.06	12.6	9.1	3.5	4.11	2.01	1.71	0.57	284	5.38	5.5
0Z101956	0	1	28	23.84	2	0	0	0	0	142	85	42	25	79.4	50.2	29.2	21	78	128.44	11.1	8	3.1	4.15	1.37	2.4	1.34	302	5.49	6
0Z101957	0	1	34	NA	NA	0	0	0	0	122	73	64	36	79	49.5	29.5	69	92	102.47	9.8	7.2	2.6	4.57	1.09	2.85	2.23	429	5.02	6.5
0Z101958	0	1	34	22.92	2	0	0	0	0	123	77	26	19	76	44.4	31.6	43	72	127.26	7.2	5.5	1.7	4.75	1.24	3.17	1.61	262	5.2	6.5
0Z101964	0	0	29	NA	NA	0	0	0	0	NA	NA	23	18	77.5	43.8	33.7	36	53	135.52	14.3	11.3	3	6.33	1.21	4.34	2.21	281	9.07	5.5
0Z101965	0	0	30	21.95	2	0	0	0	0	123	78	10	15	77	47.6	29.4	12	59	129.91	20.2	14.5	5.7	4.3	1	3.01	1.22	378	5.32	6
0Z101967	0	0	32	22.46	2	0	0	0	0	147	84	17	18	73.5	46.9	26.6	14	60	127.39	14.6	9.5	5.1	3.02	1.17	1.78	0.6	173	5.1	7.5
0Z101971	0	1	36	NA	NA	0	0	0	1	NA	NA	50	31	77.4	45.7	31.7	30	74	124.08	15	11.1	3.9	4.21	0.9	2.92	1.14	441	5.37	6.5
0Z101972	0	1	33	27.05	3	0	0	0	0	150	96	33	26	76.4	49.2	27.2	22	84	115.19	16.5	11.5	5	3.88	1.11	2.41	0.94	383	5.66	6
0Z101973	0	0	33	22.86	2	0	0	0	0	119	74	22	21	79.2	49.4	29.8	39	60	126.5	18.9	13	5.9	3.35	1.56	1.5	0.59	241	5.15	5.5
0Z101974	0	1	41	24.09	3	0	0	0	1	118	78	18	23	70.8	45.8	25	19	103	85.1	11.8	8.6	3.2	3.83	0.97	2.34	1.46	386	4.67	5.5
0Z101978	0	1	33	25.56	3	0	0	0	0	127	75	16	15	71.1	46.4	24.7	15	86	111.96	12	8.6	3.4	4.19	1.03	2.32	1.86	384	5.61	7.5
0Z101979	0	1	32	24.67	3	0	0	0	0	120	72	31	22	81.1	48.5	32.6	22	82	119.43	7.5	4.9	2.6	3.67	0.79	2.57	1.3	332	5.55	5.5
0Z101982	0	1	35	20.03	2	0	0	0	0	112	76	13	21	78.7	48.2	30.5	14	101	90.89	8.2	6.3	1.9	4.19	1.18	2.48	1.14	474	4.88	6.5
0Z101984	0	0	29	19.77	2	0	0	0	0	120	71	11	16	72.3	43.7	28.6	10	49	139.06	10.2	7.4	2.8	3.87	1.39	2.22	0.6	233	5.25	6
0Z101985	0	0	36	25.47	3	0	0	0	1	111	65	108	47	75.1	45.4	29.7	26	52	129.83	9.9	6.7	3.2	3.37	1.39	1.71	0.96	368	4.73	7.5
0Z101986	0	0	29	17.64	1	0	0	0	0	121	70	9	17	72.3	47.5	24.8	10	50	138.14	13.4	10.1	3.3	3.89	1.48	1.99	0.92	216	5	7.5
0Z101987	0	0	29	20.7	2	0	0	0	0	119	83	10	17	79.9	50.4	29.5	9	68	114.91	9.6	6.7	2.9	4.48	1.59	2.61	0.97	215	5.33	6.5
0Z101988	0	1	37	27.06	3	0	0	0	0	153	87	32	20	80.9	48.7	32.2	60	57	137.16	11.5	7.7	3.8	4.26	1.21	2.68	0.92	414	7.31	7
0Z101989	0	1	39	23.73	2	0	0	0	0	111	70	14	19	78.1	46.8	31.3	27	83	112.04	10.4	8.1	2.3	4.84	1.11	3.11	1.98	306	5.44	5.5
0Z101990	0	0	29	19.56	2	0	0	0	0	111	76	10	16	80.9	48.3	32.6	14	69	112.9	17.9	14.1	3.8	5.51	1.69	3.54	0.97	224	5.23	7
0Z101993	0	0	32	22.69	2	0	0	0	0	112	70	13	16	86.4	48.9	37.5	26	64	121.07	10.7	8.1	2.6	4.07	1.62	2.12	0.9	283	4.68	5.5
0Z101994	0	1	31	28.48	4	0	0	0	1	130	87	65	35	77.7	47.2	30.5	45	93	103.29	17.7	13.5	4.2	4.88	1.07	2.97	2.4	575	5.25	7
0Z102003	0	0	30	23.45	2	0	0	0	1	106	67	19	17	75.6	47	28.6	20	52	135.42	7.7	5.9	1.8	4.38	1.21	2.91	0.89	274	5.7	5.5
0Z102004	0	1	31	23.52	2	0	0	0	0	120	75	17	17	76	49.4	26.6	18	76	127.11	13.4	9.4	4	3.92	1.18	2.65	0.6	210	5.52	6
0Z102005	0	0	28	16.65	1	0	0	0	0	110	75	15	20	74.2	48.2	26	25	52	137.33	10.8	7.2	3.6	3.94	1.95	1.68	0.58	265	4.98	7
0Z102006	0	0	34	18.75	2	0	0	0	0	101	60	13	18	72.9	48.4	24.5	9	58	127.02	14.8	11	3.8	3.98	1.37	2.52	0.9	181	5.2	6
0Z102007	0	1	35	24.56	3	0	0	0	0	125	67	22	15	75	50.1	24.9	15	79	121.64	17	12.6	4.4	4.38	1.38	2.63	1.09	408	5.42	6.5
0Z102009	0	0	29	18.51	2	0	0	0	0	101	56	12	28	72.7	43.5	29.2	8	54	134.69	11.1	8	3.1	3.42	1.68	1.36	0.55	246	5.15	NA
0Z102012	0	1	28	27.35	3	0	0	0	0	118	68	17	17	78.6	45.6	33	34	100	96.63	11.1	8.2	2.9	4.63	0.95	3.03	2.66	437	5.18	6.5
0Z102013	0	0	30	NA	NA	0	0	0	0	124	72	56	38	70.3	37	33.3	11	48	139.03	6.1	4.7	1.4	5.1	1.5	3.02	1.9	271	4.2	8
0Z102014	0	1	31	23.71	2	0	0	0	0	131	67	13	19	78.6	47.4	31.2	14	81	122.07	13.1	9.5	3.6	4.28	0.92	2.5	1.4	374	4.61	7.5
0Z102015	0	0	30	24.03	3	0	0	0	0	111	72	13	18	81	48.1	32.9	24	51	136.29	14.7	10.9	3.8	4.73	1.8	2.77	1	247	5	6.5
0Z102016	0	0	28	23.43	2	0	0	0	0	110	70	17	17	79.8	47	32.8	20	55	134.82	8.8	6	2.8	4.01	1.51	2.36	0.55	286	4.7	6.5
0Z102019	0	0	34	23.16	2	0	0	0	0	136	75	15	18	79.7	47.1	32.6	19	56	128.49	11.4	8.7	2.7	5.34	1.69	3.09	2.01	269	4.87	6
0Z102020	0	1	26	20.97	2	0	0	0	0	108	68	26	19	74.8	48.6	26.2	20	98	100.42	18.1	12.7	5.4	4.31	1.42	2.73	0.74	266	4.75	6
0Z102021	0	1	30	20.69	2	0	0	0	0	124	78	18	23	80.1	52.3	27.8	40	83	119.36	10.3	8	2.3	5.83	1.47	4.01	1.3	338	5.57	7.5
0Z102022	0	1	32	24.89	3	0	0	0	0	137	82	20	20	78.5	46.6	31.9	25	62	137.24	11.9	9.6	2.3	5.25	1.19	3.72	1.42	389	5.45	7
0Z102024	0	1	29	23.15	2	0	0	0	0	126	77	34	22	73.4	48.2	25.2	26	76	128.91	17.7	12.2	5.5	3.74	1.11	2.21	1.04	358	5.33	5.5
0Z102025	1	1	31	22.72	2	0	0	0	0	132	85	24	23	73	50.7	22.3	15	88	110.43	19.4	12.8	6.6	2.87	1.02	1.64	0.89	284	5.15	6
0Z102026	0	1	31	22.5	2	0	0	0	0	121	78	8	14	79.7	48.2	31.5	21	65	135.55	12.8	8.7	4.1	3.81	1.16	2.02	1.24	286	5.01	7
0Z102029	1	1	28	23.67	2	0	0	0	0	119	72	15	17	72.2	48.6	23.6	23	75	130.53	17.3	12.1	5.2	4.01	1.04	2.73	0.99	325	5.39	7
0Z102030	0	1	31	24.21	3	0	0	0	0	122	78	46	30	77.8	47.3	30.5	180	88	110.43	13.8	10.2	3.6	4.24	1.03	1.43	3.69	473	4.73	6
0Z102031	0	1	30	24.2	3	0	0	0	0	135	83	16	19	77.1	48.2	28.9	20	82	121.12	8.9	6.7	2.2	5.15	1.32	3.42	1.49	309	5.08	7.5
0Z102032	0	1	32	21.54	2	0	0	0	0	124	74	14	15	79.4	41.9	37.5	29	76	126.22	12.3	8.1	4.2	3.3	1.09	1.98	0.61	354	5.1	7
0Z102033	0	0	30	21.69	2	0	0	0	0	108	67	13	21	75.3	44.1	31.2	6	53	134.57	11.6	8.8	2.8	4.02	1.61	2.13	0.74	263	5.57	7.5
0Z102034	0	1	28	NA	NA	0	0	0	0	107	66	26	28	80.9	48.5	32.4	16	81	124.67	8.6	5.8	2.8	3.55	1.26	1.9	1.09	381	5.84	6.5
0Z102038	0	1	31	23.08	2	0	0	0	0	112	75	18	20	78.5	48.3	30.2	16	94	101.96	16.1	12.5	3.6	4.68	1.21	2.85	1.32	386	5.12	6
0Z102041	0	1	33	22.64	2	0	0	0	0	126	74	19	17	76.3	49.9	26.4	38	77	124.67	17.3	12.8	4.5	4.82	1.04	3.05	1.51	422	5.26	NA
0Z102042	1	1	34	22.47	2	0	0	0	0	131	74	14	17	80.7	51.5	29.2	21	89	106.66	10	7.9	2.1	5.47	1.54	3.49	1.34	371	5.34	6.5
0Z102043	0	1	29	23.56	2	0	0	0	0	127	80	35	27	76.6	46.6	30	34	76	128.91	10.3	7.5	2.8	3.99	1.26	2.4	0.86	435	4.94	7
0Z102044	0	0	32	20.83	2	0	0	0	0	105	58	17	17	83.9	46.4	37.5	12	54	131.88	17.9	13.3	4.6	4.44	2.22	1.61	0.52	296	4.67	NA
0Z102046	0	1	31	23.68	2	0	0	0	0	119	78	40	31	77.6	45.2	32.4	34	82	120.27	9.4	6.4	3	3.28	1.06	2.01	1.26	316	4.72	6
0Z102047	0	0	32	18.67	2	0	0	0	0	125	82	13	14	72.2	46.8	25.4	11	54	131.88	13.2	9.2	4	3.24	1.56	1.4	0.52	249	4.93	6
0Z102050	0	1	32	19.97	2	0	0	0	0	105	62	16	18	72.4	47.1	25.3	11	88	109.65	19.9	13.8	6.1	4	1.34	2.42	0.46	413	4.8	7.5
0Z102052	0	1	32	25.72	3	0	0	0	0	140	85	18	21	74.8	48.5	26.3	18	85	114.35	18	13.4	4.6	4.99	1.4	3.26	1.13	381	5.21	6
0Z102054	0	0	31	20.07	2	0	0	0	0	101	45	7	12	75.6	44.2	31.4	9	45	141.02	9.7	6.7	3	3.22	1.2	1.88	0.55	199	4.69	6.5
0Z102055	0	0	27	20.32	2	0	0	0	0	118	74	19	21	73.8	46.8	27	18	65	123.07	12.1	8	4.1	3.55	1.76	1.37	0.96	331	5.61	6
0Z102056	0	0	29	21.98	2	0	0	0	0	128	78	14	19	80.9	45.7	35.2	23	54	134.69	8.4	6.3	2.1	3.71	1.7	1.05	1.38	290	4.85	6
0Z102057	0	0	27	23.75	2	0	0	0	0	151	87	14	21	75.5	42.6	32.9	12	62	130.3	14.6	12.3	2.3	6.67	1.45	4.83	1.2	342	5.34	5.5
0Z102058	0	0	29	21.41	2	0	0	0	0	113	69	19	12	73.2	44.3	28.9	16	52	136.37	14.3	11.5	2.8	6.7	1.5	4.49	1.46	253	5.19	6
0Z102060	0	0	31	19.77	2	0	0	0	0	91	57	16	19	79.2	47.3	31.9	24	56	131.23	7.3	5.4	1.9	3.88	1.07	2.22	1.77	265	5.5	8
0Z102061	0	0	32	27.48	3	0	0	0	1	132	74	30	21	79.1	45.2	33.9	16	65	118.82	14.5	11.8	2.7	5.96	1.08	4.21	1.97	303	5.58	6
0Z102062	0	0	31	23.28	2	0	0	0	0	115	62	9	17	75.3	44.5	30.8	13	67	115.35	10.9	8	2.9	4.51	1.66	2.64	0.96	335	4.72	6.5
0Z102063	0	0	31	26.21	3	0	0	0	0	127	78	9	14	65	35.4	29.6	8	55	132.01	7.3	5.9	1.4	5.6	1.61	2.79	3.62	274	4.52	7
0Z102065	0	0	29	22.39	2	0	0	0	0	120	56	13	19	81.9	48.1	33.8	11	60	130.1	22.2	17.8	4.4	4.45	1.72	2.42	1.11	315	4.91	6
0Z102067	1	0	28	21.08	2	0	0	0	0	125	70	12	19	80.9	46.9	34	19	59	131.74	11.3	8.8	2.5	4.2	1.33	2.31	1.17	323	4.95	5.5
0Z102068	1	1	33	26.58	3	0	0	0	1	143	87	19	19	79.4	48.3	31.1	14	114	79.63	9.5	7.3	2.2	3.98	1.11	2.64	1.76	323	5.14	5.5
0Z102071	0	1	31	23.49	2	0	0	0	0	167	111	28	21	78.3	50.4	27.9	29	80	123.92	8.7	6.9	1.8	5.34	1.53	3.13	2.22	370	4.93	5
0Z102074	0	0	31	18.85	2	0	0	0	0	122	69	16	20	76.2	48.3	27.9	25	45	141.02	13.6	9.8	3.8	4.21	1.77	2.12	0.53	304	5.24	5
0Z102076	0	0	30	20.72	2	0	0	0	0	117	61	14	15	76.6	45.9	30.7	11	67	116.17	17.3	13.3	4	6.15	1.54	4.03	0.72	330	4.76	6
0Z102079	0	0	31	21.62	2	0	0	0	0	101	61	17	19	75.7	45.9	29.8	15	41	145.41	13.2	9.6	3.6	3.76	1.51	1.76	0.91	278	4.69	7
0Z102082	0	0	37	NA	NA	0	0	0	0	114	68	11	14	72.8	47.2	25.6	13	64	116.89	6.5	4.8	1.7	5.37	1.43	3.47	1.41	309	6.19	6.5
0Z102083	0	1	35	21.75	2	0	0	0	0	125	80	24	18	79.3	47.4	31.9	25	68	129.37	11.7	9	2.7	5.41	1.24	3.79	1.03	364	5.33	6.5
0Z102084	0	1	36	25.02	3	0	0	0	0	137	84	16	16	77.9	47.5	30.4	33	82	116.12	9.4	6.5	2.9	3.98	1.21	2.59	0.72	272	5.64	5.5
0Z102086	1	0	33	23.73	2	0	0	0	1	107	71	12	13	76.5	47	29.5	16	61	125.81	11.6	7.9	3.7	3.6	1.09	2.27	0.77	233	5.73	6
0Z102089	1	1	31	23.75	2	0	0	0	0	133	83	20	17	80.4	48.4	32	16	72	129.97	17.4	12.6	4.8	4.29	1.39	2.41	1.18	339	5.09	6
0Z102090	0	0	28	19.47	2	0	0	0	0	125	77	8	15	75.5	44.7	30.8	12	54	135.64	11.9	8.6	3.3	4.82	1.5	2.82	0.73	181	5.25	6.5
0Z102091	0	1	31	30.6	4	0	0	0	1	149	94	20	17	80.2	45	35.2	21	75	127.81	10	7.1	2.9	4.59	1	3.25	1.32	419	6	6
0Z102092	0	0	31	24.12	3	0	0	0	0	104	69	13	15	82.1	51.1	31	21	54	132.81	12.9	9.6	3.3	5.21	1.37	3.46	0.65	315	4.63	6
0Z102093	1	1	29	26.47	3	0	0	0	0	129	87	19	22	76.8	48.8	28	35	71	132.57	14.1	9.9	4.2	4.31	1.15	2.92	0.95	319	5.26	6
0Z102096	0	0	32	24.69	3	0	0	0	0	124	73	8	15	82.8	49.2	33.6	12	51	134.38	8.5	6.4	2.1	4.88	1.72	2.86	0.93	289	4.98	5.5
0Z102099	0	1	28	25.34	3	0	0	0	0	143	80	27	19	73.3	48.6	24.7	21	87	114.35	10.1	6.9	3.2	3.53	1.02	2.25	1.5	401	5.01	6
0Z102102	0	0	30	19.19	2	0	0	0	0	107	62	10	18	74.2	47.4	26.8	12	69	112.11	15.3	10.4	4.9	3.37	1.51	1.74	0.53	253	5.3	6
0Z102103	0	0	28	19.28	2	0	0	0	0	104	67	13	19	69.9	37	32.9	17	54	135.64	7.1	5.6	1.5	4.05	1.33	1.23	3.69	191	4.09	6.5
0Z102104	0	0	30	22.42	2	0	0	0	0	107	73	11	15	77.1	47.3	29.8	10	62	127.59	12.2	8.6	3.6	3.97	1.48	2.15	1.13	238	5.23	6
0Z102105	0	0	31	21.57	2	0	0	0	0	108	70	13	16	76.5	49.7	26.8	13	64	121.92	14.2	10.5	3.7	5.66	2.49	2.61	0.51	263	5.48	7.5
0Z102107	0	0	29	20.85	2	0	0	0	0	116	71	10	16	76.8	49.2	27.6	8	75	102.07	15.6	11.4	4.2	4.88	1.58	2.82	0.85	202	5.37	7
0Z102109	1	0	30	24.03	3	0	0	0	0	110	64	11	16	65.6	36.4	29.2	6	30	162.28	6.2	5.1	1.1	5.92	1.78	2.99	3.03	146	4.01	7
0Z102110	0	1	29	21.77	2	0	0	0	0	133	82	16	13	76.9	49.6	27.3	14	74	130.33	16	10.7	5.3	3.41	1.15	2.14	0.67	276	4.86	6.5
0Z102112	0	0	29	21.28	2	0	0	0	0	114	69	21	27	76.4	47.5	28.9	55	47	140.98	5.1	3.8	1.3	5.01	1.73	2.82	1.08	192	5.16	5.5
0Z102113	0	0	31	24.83	3	0	0	0	0	111	71	15	19	76.3	48.1	28.2	12	69	111.32	9	7.2	1.8	4.48	1.5	2.82	0.59	336	5.14	5.5
0Z102115	0	0	28	18.55	2	0	0	0	0	107	58	6	13	74.7	47	27.7	23	56	134.03	27.9	20	7.9	3.35	1.4	1.72	0.76	152	4.61	6.5
0Z102117	1	1	32	21.22	2	0	0	0	0	116	79	27	18	73.3	46.6	26.7	25	74	127.62	9.5	6.8	2.7	4.2	1.23	2.54	0.89	301	4.87	6
0Z102118	0	0	31	20.34	2	0	0	0	0	105	64	10	18	72.8	46.4	26.4	8	73	103.99	7.7	6.1	1.6	5.37	1.79	3.16	0.91	197	4.58	6.5
0Z102119	0	0	29	22.25	2	0	0	0	0	146	84	11	18	79.5	50.1	29.4	15	60	130.1	9.1	6.3	2.8	3.42	1.41	1.69	0.96	246	4.7	7.5
0Z102120	0	0	31	24.7	3	0	0	0	0	129	74	22	20	77.9	48.4	29.5	17	54	132.81	6.6	4.2	2.4	3.4	1.36	1.63	0.73	209	5.33	5.5
0Z102121	0	1	29	27.23	3	0	0	0	1	132	73	23	22	76.4	49	27.4	62	80	125.67	21	15.9	5.1	4.63	1.25	2.94	1.15	301	5.31	6.5
0Z102123	0	1	31	24.47	3	0	0	0	1	128	71	26	21	76.1	48.3	27.8	46	80	123.92	14.5	11.6	2.9	5.39	1.11	3.39	3.2	318	5.21	5.5
0Z102124	0	0	28	21.08	2	0	0	0	0	142	73	21	20	78.9	48.3	30.6	14	55	134.82	12.5	9.1	3.4	2.85	0.89	1.69	1.19	189	4.47	6
0Z102125	0	0	28	21.35	2	0	0	0	0	120	64	38	23	75.2	47.9	27.3	25	60	131.02	7.4	5.9	1.5	4.55	1.76	2.11	2.2	334	5.05	6
0Z102126	0	0	30	21.21	2	0	0	0	0	102	62	15	13	72.1	42.6	29.5	12	66	118.3	11.1	7.8	3.3	3.1	1.14	1.82	0.45	195	4.89	7.5
0Z102127	0	0	28	28.57	4	0	0	0	0	130	77	10	13	71.8	39.2	32.6	8	47	141.98	4.6	NA	0.7	7.8	1.48	2.47	10.91	217	5.13	8
0Z102134	0	0	27	17.18	1	0	0	0	0	112	75	16	23	80.9	45.7	35.2	32	61	131.23	9.6	6.9	2.7	3.76	1.76	1.57	1.03	233	4.73	6.5
0Z102135	0	1	28	31.98	4	0	0	0	0	127	75	32	18	71.9	47.6	24.3	24	95	102.81	10.4	7.5	2.9	4.3	1.25	2.84	1.01	393	5.49	6
0Z102136	1	0	33	23.19	2	0	0	0	0	102	62	24	20	72.2	44.5	27.7	18	66	115.83	6.2	4.7	1.5	3.81	1.38	2.12	0.55	258	5.07	6
0Z102139	0	1	32	25.02	3	0	0	0	1	149	84	26	24	74.2	44.2	30	24	100	93.95	29.4	21.8	7.6	3.84	0.87	2.3	1.56	392	4.6	6.5
0Z102140	0	0	29	21.59	2	0	0	0	0	108	67	11	10	78.4	48.3	30.1	10	61	129.4	9.7	6.8	2.9	3.43	1.19	2.01	0.69	311	5.4	6
0Z102141	0	1	31	NA	NA	0	0	0	0	114	71	18	19	76.8	47.8	29	39	72	129.97	11.9	8.3	3.6	4.05	0.92	2.81	1.05	402	5.1	6.5
0Z102142	0	1	31	17.84	1	0	0	0	0	126	67	18	22	78.1	48.4	29.7	19	92	104.65	16.4	12.3	4.1	4.23	2.17	1.71	0.79	375	4.94	5.5
0Z102145	0	0	40	21.09	2	0	0	0	0	137	85	24	23	77	47.6	29.4	34	51	127.04	8.9	6.1	2.8	3.38	1.29	1.64	1.52	247	5.01	6.5
0Z102146	0	0	29	20.6	2	0	0	0	0	125	71	12	20	77	46.6	30.4	14	54	134.69	11.5	8.8	2.7	4.86	2.19	2.18	1.03	283	5.1	6
0Z102148	0	0	37	21.37	2	0	0	0	0	100	56	40	39	78.9	46	32.9	67	53	128.11	6	4.6	1.4	4.46	1.66	2.31	1.22	185	5.28	6
0Z102149	0	1	32	24.72	3	0	0	0	0	122	73	15	17	80.1	51.2	28.9	26	73	128.33	11.8	8.2	3.6	3.64	1.04	2.38	0.83	353	4.58	6.5
0Z102152	0	0	31	18.9	2	0	0	0	0	102	64	7	17	78	51.6	26.4	14	49	137.12	11.4	8.8	2.6	4.09	1.55	2.2	0.58	196	4.8	7
0Z102157	0	0	33	21.53	2	0	0	0	0	108	72	15	11	75.1	46.8	28.3	48	54	130.96	5.1	3.7	1.4	3.38	0.92	2.15	0.97	376	5.99	7
0Z102160	0	1	30	29.71	4	0	0	0	0	127	83	40	21	80.2	50.5	29.7	27	89	109.7	12.4	8.9	3.5	4.63	1.12	2.67	2.37	427	4.73	5.5
0Z102193	0	1	35	24.11	3	0	0	0	1	138	84	24	23	77.7	46.5	31.2	80	85	111.97	10.7	8.3	2.4	5.65	1.5	3.37	1.88	365	5.27	6.5
0Z102194	0	0	32	21.49	2	0	0	0	0	116	70	10	18	69.4	41.4	28	11	51	134.38	10.5	7.8	2.7	4.09	1.71	1.96	0.7	220	4.26	6.5
0Z102198	0	1	31	NA	NA	0	0	0	1	NA	NA	17	17	79.1	48.6	30.5	19	84	116.82	8.2	6.2	2	5.04	1.24	3.52	0.9	339	4.69	6
0Z102202	0	1	29	25.95	3	0	0	0	0	149	86	47	28	76.1	47.8	28.3	40	84	118.47	7.5	5.6	1.9	4.86	1.33	3.09	1.3	333	5.3	6.5
0Z102205	0	0	29	24.59	3	0	0	0	0	122	73	16	20	77.5	41.2	36.3	21	70	110.95	5.5	4.4	1.1	4.48	1.09	2.97	1.59	273	5.44	6
0Z102206	0	0	29	22.59	2	0	0	0	0	117	71	14	12	71.2	43.8	27.4	16	52	136.37	8.2	6.3	1.9	4.98	1.08	3.53	2.32	316	5.01	7
0Z102208	0	1	32	25.83	3	0	0	0	0	138	94	25	20	74.6	47.3	27.3	26	80	123.05	16.9	13.1	3.8	4.94	1.14	3.15	2.21	462	5.32	7.5
0Z102211	0	0	28	21.06	2	0	0	0	0	108	65	25	25	71	41	30	9	53	136.48	6.5	4.8	1.7	4.74	1.75	2.46	1.83	156	4.73	6.5
0Z102212	0	0	30	21.86	2	0	0	0	0	120	72	45	34	71.2	40.7	30.5	21	43	144.16	8	6.3	1.7	5.12	2.25	2.36	1.16	176	4.23	6
0Z102213	0	0	28	23.4	2	0	0	0	0	112	74	18	17	77.2	46.8	30.4	12	52	137.33	13.2	9.2	4	3.55	1.36	1.87	1.08	217	5.42	NA
0Z102214	0	0	29	25.86	3	0	0	0	0	108	66	8	16	65.6	35.9	29.7	9	41	147.46	9.1	7.9	1.2	5.86	1.91	3.22	2.67	128	3.83	7
0Z102216	0	1	30	19.68	2	0	0	0	0	133	77	16	15	82.1	49.1	33	14	79	125.99	11.1	7.7	3.4	3.22	0.81	2.02	0.92	323	5.3	5.5
0Z102217	0	0	28	24.04	3	0	0	0	0	114	72	5	12	80.4	49	31.4	21	59	131.74	11.2	8.4	2.8	5.08	1.88	2.74	0.53	319	5.15	6
0Z102218	0	0	32	20.17	2	0	0	0	0	100	56	14	18	74.6	47.5	27.1	12	56	130.31	15	11.7	3.3	4.3	2.07	1.64	1.58	210	5.08	5.5
0Z102219	0	0	30	22.69	2	0	0	0	0	115	74	37	22	71.6	40.4	31.2	25	56	132.16	7	5.8	1.2	6.59	2.24	3.36	3.02	277	4.44	7
0Z102221	0	0	27	22.74	2	0	0	0	0	107	56	11	19	74.7	46.9	27.8	9	65	123.07	11.9	9	2.9	5.22	1.86	2.87	0.69	269	5.16	6
0Z102222	0	1	29	24.39	3	0	0	0	0	129	74	34	23	77.8	46.5	31.3	68	94	103.41	10.5	7.2	3.3	3.88	1.03	2.6	0.88	437	5.24	5.5
0Z102223	0	1	32	25.67	3	0	0	0	0	136	88	62	27	71.6	44.2	27.4	36	88	109.65	9.4	7.2	2.2	4.12	1.11	2.35	1.85	384	4.91	6.5
0Z102225	0	1	27	30.37	4	0	0	0	0	132	78	74	37	79.2	49.5	29.7	93	85	118.44	9.7	7	2.7	5.11	0.96	3.05	4.75	551	4.81	5.5
0Z102227	0	1	28	24.53	3	0	0	0	1	129	80	28	16	76	50.1	25.9	13	75	130.53	22.5	15.4	7.1	3.51	0.99	2.21	1.48	278	5.69	6.5
0Z102228	0	1	30	24.23	3	0	0	0	1	127	80	26	27	77.6	48.4	29.2	25	89	109.7	13.5	10.3	3.2	5.11	1.31	3.29	0.95	454	4.92	6.5
0Z102229	1	1	29	22.57	2	0	0	0	0	138	79	28	23	74.3	46.3	28	66	70	133.34	5.8	4.2	1.6	4.17	1.37	2.33	1.03	386	5.64	6
0Z102232	0	1	28	21.66	2	0	0	0	0	124	74	39	21	79.2	48.6	30.6	28	76	129.82	7.6	5.1	2.5	4.62	1.16	3.08	1.3	393	5.3	6
0Z102234	0	1	27	20.92	2	0	0	0	0	125	80	12	23	76	46.8	29.2	17	87	115.16	16.2	11.4	4.8	4.11	1.21	2.59	0.47	414	5.33	6.5
0Z102241	0	1	31	31.36	4	0	0	0	0	138	85	40	29	77.9	47.7	30.2	49	87	111.96	6.3	5.3	1	6.18	0.84	1.71	9.5	513	5.2	6
0Z102242	1	1	28	20.41	2	0	0	0	0	110	73	43	28	78.8	48.9	29.9	25	72	132.74	6.9	5.1	1.8	4.3	1.25	2.85	1.06	423	5.26	7
0Z102243	0	1	27	22.49	2	0	0	0	0	98	70	15	19	73.8	46.6	27.2	25	99	98.5	10.2	7.5	2.7	4.87	1.25	2.93	1.74	331	5.8	6.5
0Z102244	0	1	25	24.62	3	0	0	0	0	124	72	19	13	79.9	48.5	31.4	16	80	129.25	12.9	9.4	3.5	4.37	1.2	2.78	1.25	369	5.13	6.5
0Z102245	0	1	30	27.3	3	0	0	0	1	124	75	38	24	79.4	48.6	30.8	35	95	101.38	16.1	11.4	4.7	4.11	1.14	2.72	0.83	389	5.17	6
0Z102247	0	1	30	26.25	3	0	0	0	1	115	74	22	22	77.4	51.7	25.7	31	86	114.34	10.5	7.8	2.7	4.98	1.37	3.23	0.85	456	5.63	5.5
0Z102252	0	1	29	30.16	4	0	0	0	1	129	85	48	23	77.5	48.3	29.2	32	91	107.54	6.8	4.6	2.2	4.26	0.84	3.28	1.22	458	5.17	6
0Z102253	0	1	28	28.68	4	0	0	0	1	140	82	142	81	77.3	48.3	29	29	71	133.5	12.7	9.2	3.5	4.83	1.24	2.98	1.27	378	5.31	6.5
0Z102257	0	1	31	24.19	3	0	0	0	1	113	77	18	17	74.7	46	28.7	21	74	128.51	13.3	9.9	3.4	4.66	1.37	2.82	1.08	397	4.94	8
0Z102259	0	1	27	20.62	2	0	0	0	0	135	81	47	29	77.4	48.6	28.8	17	83	121.9	9.6	6.5	3.1	3.36	0.97	2.01	0.78	333	4.85	6
0Z102260	0	1	30	21.25	2	0	0	0	0	146	89	28	19	75.5	46.8	28.7	11	89	109.7	13.6	9.8	3.8	4.13	1.1	2.75	1.46	391	5.65	6.5
0Z102261	0	1	32	24.72	3	0	0	0	0	128	75	61	40	70.6	48.2	22.4	18	80	123.05	6.4	4.2	2.2	3.47	1.25	2	0.48	352	4.98	6
0Z102263	0	1	29	23.32	2	0	0	0	0	121	67	14	19	74.8	47.4	27.4	16	94	103.41	21.1	15.6	5.5	4.69	1.29	3.03	1.23	352	4.88	6.5
0Z102265	0	1	29	28.93	4	0	0	0	1	121	73	28	22	79	50.1	28.9	58	100	95.95	13.1	9.7	3.4	4.82	1.05	3.1	2.21	393	5.29	5.5
0Z102267	0	0	28	27.03	3	0	0	0	0	114	71	23	21	77	42.7	34.3	10	63	126.91	9.5	6.9	2.6	5.42	1.36	3.63	1.02	323	4.84	6.5
0Z102270	1	1	30	24.46	3	0	0	0	0	135	86	48	24	75.2	47.9	27.3	21	87	112.75	7.8	5.8	2	4.3	1.01	2.73	2.51	385	5.49	6
0Z102271	0	0	27	21.98	2	0	0	0	0	118	69	34	27	72.8	45.1	27.7	12	53	137.44	11.5	8.1	3.4	4.17	1.65	2.07	1.04	283	4.57	7
0Z102272	0	1	27	22.31	2	0	0	0	0	123	80	13	18	79.1	47.9	31.2	20	70	135.23	8.5	6	2.5	3.56	1.21	2.12	0.43	391	4.93	6.5
0Z102273	0	1	30	25.24	3	0	0	0	0	135	83	40	20	84.6	50.7	33.9	18	83	119.36	13.1	9.2	3.9	4.71	1.03	3.14	1.19	342	5.14	7.5
0Z102274	0	1	33	24.41	3	0	0	0	0	122	76	45	23	76.2	47.1	29.1	35	67	132	8.1	5.4	2.7	3.41	1.17	1.79	1.16	341	4.48	5
0Z102275	0	0	26	19.65	2	0	0	0	0	123	84	11	19	79.4	49.7	29.7	13	58	134.36	12.2	8.9	3.3	4.84	1.84	2.75	0.64	255	5.32	6
0Z102279	0	0	27	24.34	3	0	0	0	0	124	75	41	33	69.8	39.8	30	15	49	141.03	10.1	7.7	2.4	5.59	1.84	3.04	2	170	4.58	5.5
0Z102282	0	1	28	21.91	2	0	0	0	0	123	74	28	18	73.1	47.2	25.9	25	76	129.82	22.7	16.3	6.4	4.28	0.92	3.15	1.03	344	5.77	7
0Z102283	0	1	28	22.92	2	0	0	0	0	109	70	24	22	80	50.4	29.6	27	79	127.77	11.8	8.1	3.7	4.48	1.14	3.04	0.71	379	5.29	7.5
0Z102288	0	0	27	19.13	2	0	0	0	0	109	68	11	18	72.7	44.9	27.8	11	51	139.19	9.2	6.5	2.7	3.64	1.46	1.89	0.95	172	5.31	NA
0Z102292	0	0	30	22.78	2	0	0	0	0	106	67	10	18	70.1	37.1	33	13	50	137.18	6.8	5.6	1.2	5.57	1.6	3.35	2.05	266	4.19	6
0Z102293	0	1	30	22.96	2	0	0	0	0	132	78	14	16	78.3	45.7	32.6	13	69	133.2	13.4	9.4	4	4.01	1.37	2.44	0.49	358	4.9	6.5
0Z102295	0	0	30	22.71	2	0	0	0	0	126	76	12	19	75.9	42.2	33.7	9	57	131.39	9.6	6.4	3.2	3	0.84	1.97	0.9	278	4.68	6.5
0Z102296	0	0	27	21.48	2	0	0	0	0	118	73	7	23	75.2	49.3	25.9	12	58	133.42	18.9	14	4.9	4.91	1.9	2.9	0.58	235	4.99	5.5
0Z102297	0	0	28	26.38	3	0	0	0	0	117	72	12	10	75.8	44	31.8	19	46	142.99	5.6	4.7	0.9	4.76	0.92	2.24	5.4	276	5.51	NA
0Z102298	0	0	36	28.08	4	0	0	0	1	149	87	53	47	75	43.1	31.9	198	53	129.02	9.4	6.8	2.6	4.28	1.24	2.7	1.29	372	4.99	6.5
0Z102299	1	1	31	24.28	3	0	0	0	0	148	82	20	18	76.6	48.8	27.8	23	91	106.04	10.2	7.4	2.8	4.24	1.06	2.84	0.99	368	5.55	6
0Z102302	0	1	30	21.95	2	0	0	0	0	123	75	32	25	79.8	48.4	31.4	18	84	117.64	16.5	13.6	2.9	7.78	1.26	5.93	1.13	410	4.63	7
0Z102303	0	0	28	22.95	2	0	0	0	0	99	57	16	14	78.1	49.2	28.9	13	57	133.25	16.6	10.7	5.9	3.28	1.22	1.96	0.43	237	4.54	5.5
0Z102304	0	0	30	20.32	2	0	0	0	0	108	65	18	22	76.4	48.3	28.1	12	53	134.57	13.1	9.8	3.3	4.08	1.53	2.13	1.06	166	4.35	NA
0Z102305	0	1	30	23.71	2	0	0	0	0	131	80	20	20	86.4	47.5	38.9	24	64	137.38	6.8	4.6	2.2	3.41	1.29	1.91	0.76	350	5.37	5.5
0Z102307	1	0	34	21.74	2	0	0	0	0	101	67	7	15	77.6	45.2	32.4	11	58	127.02	8.8	6.7	2.1	4.04	1.56	2.32	0.7	215	5.15	7
0Z102308	0	0	29	28.04	4	0	0	0	0	113	68	35	88	81.3	45.3	36	15	60	130.1	9.4	6.4	3	3.26	1.13	1.89	1.17	353	4.54	6.5
0Z102309	0	0	31	20.29	2	0	0	0	0	144	88	11	19	75.6	50	25.6	20	64	121.92	9.1	7.1	2	4.18	1.42	2.47	0.48	274	5.82	NA
0Z102311	0	0	27	22.64	2	0	0	0	0	104	62	11	17	75.7	51.2	24.5	14	59	132.67	10.7	7.8	2.9	4.22	1.6	2.3	0.62	214	5.34	6.5
0Z102312	0	1	27	20.98	2	0	0	0	0	125	79	34	27	78.1	48	30.1	21	90	110.53	9.3	6.4	2.9	3.96	1.11	2.61	0.58	351	5.16	5.5
0Z102315	1	0	29	24.23	3	0	0	0	0	114	68	16	14	79.5	47.3	32.2	19	68	114.91	15.9	11.4	4.5	3.81	1.31	2.19	0.94	339	5.36	5.5
0Z102316	0	0	30	19.29	2	0	0	0	0	103	67	30	30	68.6	42.3	26.3	9	59	129.91	8.3	5.9	2.4	3.42	1.38	1.64	0.55	273	5.37	6
0Z102323	0	0	33	22.63	2	0	0	0	0	99	67	25	18	75.3	46.9	28.4	14	56	129.4	10.4	7.4	3	3.46	1.65	1.42	0.85	355	4.32	6.5
0Z102327	0	1	28	31.47	4	0	0	0	1	162	96	60	26	77	48.9	28.1	179	71	133.5	10.7	7.7	3	5.17	1.18	3.37	2.27	569	4.58	6.5
0Z102328	0	0	30	21.9	2	0	0	0	0	121	74	11	14	79.6	47.4	32.2	10	60	129.19	23.5	16.1	7.4	3.16	1.48	1.16	1.11	289	5.04	5.5
0Z102329	0	0	29	22.98	2	0	0	0	0	117	64	13	17	71.4	41.9	29.5	8	54	134.69	6.3	5	1.3	5.94	2.29	2.73	2.43	176	4.41	8
0Z102330	0	1	27	23.13	2	0	0	0	1	108	68	45	24	74.9	50.8	24.1	16	80	127.45	9.3	6.4	2.9	4.2	1.27	2.42	1.19	298	5.02	7.5
0Z102333	0	0	28	19.83	2	0	0	0	0	112	76	13	17	78.6	47.9	30.7	14	51	138.21	8.2	5.9	2.3	3.94	1.62	1.81	1.06	211	5.05	6
0Z102335	0	0	29	25.92	3	0	0	0	1	133	86	9	13	69.6	36.7	32.9	7	43	145.17	7.5	6	1.5	6.33	1.91	3.7	2.05	171	4.72	7
0Z102337	0	0	27	20.94	2	0	0	0	0	121	74	13	15	80.8	48.6	32.2	17	61	131.23	11.2	8.4	2.8	4.31	1.91	2.12	0.81	333	5.13	5
0Z102339	0	0	32	22.86	2	0	0	0	0	132	75	10	13	74.3	43.8	30.5	11	51	134.38	6.5	4.9	1.6	4.96	1.48	2.91	1.26	401	5.66	5.5
0Z102341	0	1	30	26.25	3	0	0	0	1	124	76	52	31	72.7	46.4	26.3	34	81	122.93	11.6	8.8	2.8	5.49	1.21	3.91	0.98	376	5.57	6
0Z102343	0	1	29	19.85	2	0	0	0	0	114	69	19	18	74.6	50.4	24.2	16	84	118.47	16.2	12	4.2	4.01	1.52	2.18	0.94	331	5.22	6
0Z102345	0	1	32	24.5	3	0	0	0	0	127	80	24	18	72	46.9	25.1	19	89	108.17	12.4	8.8	3.6	3.39	1.15	1.96	0.7	336	5.12	7.5
0Z102346	0	1	31	21.75	2	0	0	0	0	109	71	5	16	78.1	52	26.1	13	82	120.27	9.8	7.2	2.6	4.3	1.34	2.67	1.13	311	5.06	6
0Z102347	0	0	30	20.47	2	0	0	0	0	103	67	10	17	74.1	44.6	29.5	15	63	125.14	10.1	7.5	2.6	4.22	1.68	2.16	1.14	315	5.17	6
0Z102350	0	0	26	24.15	3	0	0	0	0	123	68	11	14	76.8	45	31.8	9	60	132.87	21.2	14.8	6.4	4.17	1.42	2.45	1.03	309	5.33	6
0Z102351	0	0	28	18.85	2	0	0	0	0	99	62	10	19	81	47.5	33.5	16	67	117.81	17.8	13.1	4.7	3.94	2.1	1.5	0.56	231	4.75	6.5
0Z102354	0	0	29	18.55	2	0	0	0	0	111	70	14	21	79.4	48.9	30.5	8	71	109.06	10.9	8.2	2.7	5.39	2.11	2.89	0.77	253	4.95	NA
0Z102359	0	1	28	22.16	2	0	0	0	0	118	75	11	16	80.2	51.2	29	15	71	133.5	26.2	18.1	8.1	2.71	0.79	1.47	1.25	563	5.06	5
0Z102360	0	0	26	22.18	2	0	0	0	0	106	59	17	21	74.1	45.2	28.9	14	56	135.92	5.6	4	1.6	3.05	1.51	1.32	0.9	222	4.95	5.5
0Z102361	0	0	28	21.6	2	0	0	0	0	110	70	23	34	71.6	43	28.6	13	66	119.97	12	8	4	4.16	1.8	1.85	0.53	367	4.44	5.5
0Z102364	0	0	30	19.14	2	0	0	0	0	91	57	13	14	79.8	45.8	34	13	49	138.09	8.7	6.2	2.5	3.46	1.4	1.85	0.6	196	4.85	6
0Z102365	0	0	27	NA	NA	0	0	0	0	NA	NA	13	20	78.9	47.7	31.2	15	62	130.3	12.8	8.7	4.1	3.69	1.7	1.77	0.56	212	4.54	6
0Z102366	0	0	29	22.23	2	0	0	0	0	107	64	29	24	81.6	46.6	35	16	80	94.41	10.3	8	2.3	4.98	1.4	3.1	1.23	302	5.14	6
0Z102367	0	0	28	23.01	2	0	0	0	0	123	76	33	27	68.8	41.9	26.9	12	45	144.02	7.8	5.5	2.3	3.2	1.53	1.35	1.06	204	3.87	8
0Z102370	0	0	29	18.29	1	0	0	0	0	125	71	20	25	80.9	50.3	30.6	13	52	136.37	5.8	4.2	1.6	4.28	1.73	2.08	0.86	247	5.18	6
0Z102371	0	0	28	20.07	2	0	0	0	0	113	67	12	15	75.3	47.9	27.4	12	59	131.74	18.8	12.8	6	3.33	1.4	1.68	0.31	265	4.54	7
0Z102372	0	1	29	19.56	2	0	0	0	0	92	58	13	17	78.3	49	29.3	12	79	126.88	15.2	10	5.2	3.57	1.17	2.04	0.93	358	5.41	6
0Z102373	0	0	26	18.67	2	0	0	0	0	128	77	11	15	79.4	47.6	31.8	14	65	123.94	11	8	3	4.28	1.73	2.32	0.63	288	4.42	6
0Z102374	0	0	29	24.09	3	0	0	0	0	129	72	15	18	83.2	49.3	33.9	18	59	130.82	15.1	12.1	3	5.37	1.22	3.53	1.8	305	5.07	7.5
0Z102385	0	0	30	19.31	2	0	0	0	0	102	57	12	21	73.5	45.1	28.4	17	64	122.78	16.6	12.4	4.2	4.17	1.76	2.26	0.5	238	4.49	7.5
0Z102386	0	1	29	23.59	2	0	0	0	0	131	79	16	18	84.4	47.5	36.9	22	84	118.47	9.9	6.5	3.4	3.81	1.23	2.38	0.88	392	5.32	6
0Z102387	0	1	35	24.24	3	0	0	0	0	126	94	46	30	70.5	48.1	22.4	31	101	90.89	16	11.9	4.1	5.52	1.35	3.83	1.07	448	5.32	5.5
0Z102390	0	0	32	21.63	2	0	0	0	0	103	60	8	13	79.1	44.4	34.7	11	69	110.54	6.5	4.6	1.9	3.02	1.22	1.56	0.37	274	5.14	5.5
0Z102392	0	0	31	26.05	3	0	0	0	1	108	68	32	19	74.3	43.1	31.2	14	57	130.47	13.9	9.3	4.6	3.47	1.12	2.21	0.71	382	5.38	6.5
0Z102394	0	0	29	21.79	2	0	0	0	0	120	77	8	16	75.8	46.1	29.7	8	56	133.09	13	9.8	3.2	4.75	1.74	2.68	0.75	273	5.24	5.5
0Z102398	0	0	27	25.23	3	0	0	0	0	123	76	28	20	76.6	45.8	30.8	23	46	143.99	9.3	7.6	1.7	5.68	1.87	3.35	0.84	336	4.94	6
0Z102403	0	0	28	18.06	1	0	0	0	0	114	65	12	16	81.5	52.5	29	15	56	134.03	14.2	10.8	3.4	4.67	1.55	2.83	1.34	246	5.59	6
0Z102408	1	0	29	22.47	2	0	0	0	0	120	72	44	23	68.7	42.6	26.1	40	55	133.88	6	4.3	1.7	3.55	1.29	1.67	0.67	258	4.99	6
0Z102409	0	0	29	23.91	3	0	0	0	0	110	59	10	15	69.2	38.3	30.9	11	59	130.82	7.5	6.3	1.2	6.62	1.63	3.92	1.98	255	4.19	7
0Z102410	0	0	29	25.95	3	0	0	0	0	119	78	134	52	78.2	47.8	30.4	25	55	133.88	6.5	5	1.5	4.9	1.68	2.96	0.79	335	5.45	5
0Z102412	0	1	30	25.95	3	0	0	0	1	122	81	31	17	74.9	48.3	26.6	26	97	98.86	13.2	9.3	3.9	4.19	0.99	2.76	1.23	513	5.15	6
0Z102413	0	0	27	17.04	1	0	0	0	0	113	66	14	16	84.8	51.4	33.4	16	63	127.81	14.1	10.9	3.2	5.25	1.94	2.9	1.06	242	4.69	5.5
0Z102417	0	0	27	20.86	2	0	0	0	0	120	77	24	23	79.3	45.9	33.4	13	61	131.23	8.9	6.8	2.1	5.07	1.62	2.94	0.95	234	4.87	6.5
0Z102418	0	0	27	17.65	1	0	0	0	0	114	75	9	14	75.8	49	26.8	12	65	123.07	8.3	5.7	2.6	3.39	1.38	1.8	0.95	254	5.07	7
0Z102420	0	1	30	31.77	4	0	0	0	1	137	86	38	24	79.7	47.3	32.4	33	98	97.64	18.5	13.1	5.4	3.92	0.89	2.7	1.81	384	5.5	6
0Z102422	0	1	30	20.11	2	0	0	0	0	121	76	16	21	81.3	48.3	33	25	81	122.93	12.1	8.9	3.2	4.74	1.62	2.77	0.84	542	4.51	6
0Z102423	0	0	28	21.61	2	0	0	0	0	128	77	8	16	71.5	46.2	25.3	10	51	138.21	12.5	9.3	3.2	4.15	1.45	2.31	1.22	240	5.13	7.5
0Z102430	0	1	29	23.62	2	0	0	0	0	130	84	24	24	78	48.3	29.7	15	76	128.91	19.3	14	5.3	4.16	1.26	2.64	0.69	318	4.97	7.5
0Z102431	0	1	30	21.33	2	0	0	0	0	142	81	12	15	74.8	46.5	28.3	21	86	114.34	6.9	5.2	1.7	6.65	1.55	4.62	1.41	412	5.39	5.5
0Z102432	0	1	32	24.65	3	0	0	0	0	125	79	34	24	77.2	45.5	31.7	28	73	128.33	33.8	25.2	8.6	3.84	1.07	2.25	1.56	355	4.67	8.5
0Z102434	0	1	29	31.56	4	0	0	0	1	156	89	222	105	81.1	52	29.1	126	86	115.15	22.6	17.1	5.5	5.07	0.98	2.93	3.7	363	6.99	5.5
0Z102440	0	1	31	31.39	4	0	0	0	1	159	95	51	29	80	49.4	30.6	45	69	132.26	9.9	7.5	2.4	4.61	0.85	3.17	1.65	447	5.52	6.5
0Z102441	0	1	31	23.84	2	0	0	0	1	125	83	90	38	79	48.4	30.6	50	80	123.92	18.4	12.7	5.7	4.18	1.1	2.91	1.2	391	4.94	6
0Z102445	0	1	28	30.86	4	0	0	0	1	153	96	65	38	76.3	44	32.3	34	93	105.49	19.9	15.5	4.4	4.47	1.02	2.03	3.26	439	5.31	5
0Z102446	1	1	36	23.37	2	0	0	0	1	123	83	61	34	74.8	46	28.8	18	97	94.78	13.6	9.8	3.8	4.06	1.43	2.27	1.1	437	5.38	5.5
0Z102447	1	1	29	26.87	3	0	0	0	1	123	81	21	15	80.3	50.3	30	25	89	110.47	18.7	13.8	4.9	4.46	1.14	2.86	1.25	484	5.74	6
0Z102449	0	0	31	22.66	2	0	0	0	0	123	72	12	21	81.5	45.3	36.2	10	53	133.63	18.9	13	5.9	3.58	1.66	1.82	0.51	215	4.77	5.5
0Z102451	0	1	30	28.06	4	0	0	0	1	118	73	22	16	78.3	47.8	30.5	24	73	130.15	16.4	12.5	3.9	4.92	0.98	3.46	1.48	424	5.42	6
0Z102452	0	1	31	22.91	2	0	0	0	0	113	73	33	26	76.6	48.4	28.2	16	68	133.06	17.3	12.6	4.7	3.59	0.93	2.45	0.66	334	5.18	5
0Z102454	0	0	27	18.71	2	0	0	0	0	118	88	12	16	80.6	46.3	34.3	21	44	146.12	7	5.1	1.9	4.54	1.68	2.37	1.11	194	5.13	NA
0Z102455	0	0	27	21.08	2	0	0	0	0	110	72	11	16	71.4	47.3	24.1	11	50	140.1	9	5.9	3.1	3.22	0.97	1.99	0.56	232	7.57	6
0Z102456	0	1	28	26.67	3	0	0	0	0	112	62	31	21	76.1	45.7	30.4	35	86	115.96	19.5	14.8	4.7	4.51	0.82	3.2	2	377	5.48	6.5
0Z102457	0	0	29	23.89	2	0	0	0	0	108	60	12	16	65.5	41.8	23.7	13	62	128.49	8.3	5.9	2.4	3.26	1.4	1.74	0.45	277	4.85	5.5
0Z102459	0	0	29	22.39	2	0	0	0	0	101	69	10	16	75.7	47	28.7	10	53	135.52	6.1	4.4	1.7	4.22	1.59	2.32	0.75	243	5.04	5.5
0Z102460	0	1	31	19.86	2	0	0	0	0	123	74	12	15	76.6	48	28.6	16	79	125.11	19.8	14.7	5.1	4.56	1.32	2.74	0.88	323	5.3	6
0Z102461	0	0	30	NA	NA	0	0	0	0	115	61	16	18	75.6	45.7	29.9	21	64	122.78	11.5	9.1	2.4	4.81	1.49	2.98	0.89	327	5.15	6.5
0Z102463	0	0	29	NA	NA	0	0	0	0	NA	NA	10	17	76.8	43.6	33.2	20	55	133.88	10	7.7	2.3	4.77	2	2.47	0.98	233	5.34	5.5
0Z102464	0	0	29	21.86	2	0	0	0	0	121	73	13	24	77.5	49.1	28.4	13	69	112.9	10.9	7.9	3	4.19	1.49	2.34	0.95	372	5.21	6
0Z102469	0	1	29	18.86	2	0	0	0	0	108	61	14	16	77	50.3	26.7	16	86	115.15	11.8	8.7	3.1	4.94	1.46	3.24	1.01	310	5.17	7
0Z102470	0	0	28	19.89	2	0	0	0	0	131	88	12	21	75	46.6	28.4	12	58	132.49	18	14.1	3.9	5.21	2.23	2.44	0.87	205	5	6
0Z102471	0	0	30	20.64	2	0	0	0	0	109	66	15	17	76.1	47.5	28.6	21	56	132.16	8.2	6.4	1.8	5.35	1.33	3.33	1.5	256	5.98	6
0Z102473	1	0	35	22.89	2	0	0	0	0	108	56	22	22	78.2	45.7	32.5	20	48	134.23	10.1	7.7	2.4	4.07	1.16	2.56	0.76	228	5.34	NA
0Z102474	0	1	27	27.53	3	0	0	0	0	125	74	42	21	79.5	49.7	29.8	46	74	132.18	18.6	14.6	4	5.18	1.21	3.47	2.35	403	5.26	6
0Z102475	0	1	29	23.19	2	0	0	0	0	104	67	8	11	71.2	46.8	24.4	14	89	110.47	15.6	11.1	4.5	3.92	0.99	2.65	1.26	321	5.07	5.5
0Z102477	0	0	28	17.95	1	0	0	0	0	114	64	16	16	71.2	47.8	23.4	16	59	131.74	20.1	14.6	5.5	3.78	1.31	2.1	0.83	248	4.79	6.5
0Z102485	0	1	28	24.22	3	0	0	0	0	149	77	50	27	78.9	49.3	29.6	24	84	119.31	15.1	11.7	3.4	4.98	0.99	2.94	3.07	411	5.99	6.5
0Z102487	0	0	31	22.95	2	0	0	0	0	106	69	11	16	72.4	46.4	26	9	57	130.47	10.1	7.8	2.3	4.8	1.85	2.32	1.49	134	5.49	7
0Z102489	0	0	27	19.22	2	0	0	0	0	105	71	16	21	76.1	45.1	31	15	63	127.81	10.7	7.7	3	4.05	1.4	2.42	0.77	367	5.19	6.5
0Z102490	0	0	27	19.38	2	0	0	0	0	104	61	11	20	82.2	48.2	34	9	54	136.6	11.7	8.2	3.5	4	1.48	2.14	0.87	280	4.57	6
0Z102492	0	1	26	22.65	2	0	0	0	0	133	85	15	20	74.1	48.6	25.5	9	85	119.27	10.5	7	3.5	3.07	1.3	1.47	0.49	374	5.25	6
0Z102493	0	0	27	17.26	1	0	0	0	0	124	70	18	15	80.1	52.6	27.5	20	47	142.98	19.3	13.8	5.5	4.22	2.03	1.83	0.82	214	4.76	5.5
0Z102494	0	1	27	19.16	2	0	0	0	0	112	82	26	22	78.7	44.7	34	22	71	134.44	11.1	7.4	3.7	3.64	1.25	2.07	0.57	401	5.4	6
0Z102499	0	0	28	20.91	2	0	0	0	0	135	75	27	29	79.9	44.2	35.7	15	46	142.99	15.1	10.1	5	3.96	1.21	2.49	1.01	325	4.79	6
0Z102500	0	0	27	19.29	2	0	0	0	0	115	66	12	16	72.2	42.7	29.5	10	49	141.03	16.8	10.9	5.9	2.74	1.11	1.36	0.44	198	4.76	7.5
0Z102502	0	1	28	23.76	2	0	0	0	1	113	60	23	21	73.8	46.8	27	24	80	126.55	17.1	13.2	3.9	5.15	1.42	3.04	1.83	396	5.04	7.5
0Z102504	0	0	30	19.82	2	0	0	0	0	108	63	19	21	76.9	45.9	31	14	51	136.29	9.8	6.6	3.2	4.16	1.66	2.06	0.59	264	5.88	6
0Z102506	0	0	28	20.65	2	0	0	0	0	99	53	16	21	80.8	49.4	31.4	17	59	131.74	10.2	7.4	2.8	3.93	1.26	2.53	1.2	248	5.04	8
0Z102512	0	1	34	24.35	3	0	0	0	0	145	87	25	23	78	49.5	28.5	30	86	111.17	18.6	15.1	3.5	6.49	1.31	4.05	2.4	352	5.43	6
0Z102515	0	1	31	23.25	2	0	0	0	0	137	70	24	22	76.2	47.8	28.4	16	77	126.43	6.7	4.2	2.5	3.1	1	1.93	0.44	273	5.71	5.5
0Z102516	0	1	36	27.13	3	0	0	0	0	136	83	53	36	79.6	49.3	30.3	34	87	108.1	7.2	5.1	2.1	3.98	1.33	2.36	1.61	393	5.45	7.5
0Z102517	0	1	29	24.42	3	0	0	0	0	112	74	21	23	74.9	48.2	26.7	27	86	115.15	11.1	7.8	3.3	3.92	1.25	2.38	0.94	458	5.15	7
0Z102518	0	0	26	20.04	2	0	0	0	0	102	65	23	19	77.5	47.8	29.7	9	54	137.56	15	10	5	2.59	1.33	1.13	0.49	214	5.29	6.5
0Z102519	0	0	27	19.43	2	0	0	0	0	100	56	9	18	70.8	42.8	28	13	60	131.94	8.5	6.2	2.3	3.93	1.58	2.16	0.64	242	4.96	5.5
0Z102521	0	0	29	20.12	2	0	0	0	0	118	67	13	23	81.3	49.1	32.2	11	65	121.35	16.1	11.7	4.4	4.11	1.71	2.18	0.47	236	4.51	5
0Z102523	0	0	29	20.64	2	0	0	0	0	107	63	10	17	73.8	45.2	28.6	11	54	134.69	14.8	10.7	4.1	4.31	1.57	2.39	0.99	275	4.88	7
0Z102525	0	0	28	23.7	2	0	0	0	0	122	63	21	17	74.9	47.9	27	15	51	138.21	6.3	5.1	1.2	5.37	1.42	3.66	0.84	261	5.32	5
0Z102531	0	0	28	20.93	2	0	0	0	0	101	67	11	18	80.2	46.2	34	11	48	141	15.3	11.4	3.9	4.8	1.56	2.84	0.72	136	4.66	6.5
0Z102532	0	1	32	26.26	3	0	0	0	1	133	80	14	14	69.7	45.9	23.8	17	89	108.17	6.8	5.2	1.6	3.5	0.8	1.67	3.42	324	5.26	5.5
0Z102533	0	0	29	20.33	2	0	0	0	0	100	58	17	19	78.5	45.3	33.2	16	69	112.9	10.8	7.4	3.4	3.75	1.48	1.86	0.59	358	4.99	6
0Z102535	0	1	29	22.88	2	0	0	0	0	124	75	15	20	77.8	48.7	29.1	17	79	126.88	16.1	12	4.1	4.88	1.04	3.25	1.08	379	4.82	6.5
0Z102540	1	1	31	25.42	3	0	0	0	0	145	90	20	17	74.5	48.1	26.4	17	87	111.96	8.5	6	2.5	4.2	1.67	1.95	0.81	346	5.29	6.5
0Z102541	0	0	27	NA	NA	0	0	0	0	NA	NA	12	12	76.7	47.2	29.5	12	61	131.23	8.5	6.4	2.1	6.17	1.54	4.25	0.41	265	5.09	NA
0Z102543	0	0	26	21.18	2	0	0	0	0	113	67	12	20	78.3	46.1	32.2	15	55	136.73	10	7.8	2.2	4.9	2.5	1.9	1.14	344	5.23	7.5
0Z102545	0	1	27	24.54	3	0	0	0	1	133	82	41	27	79.3	50.9	28.4	80	96	102.23	9	6.3	2.7	5.31	1.24	3.63	1.82	449	4.55	7
0Z102547	0	0	28	24.01	3	0	0	0	0	112	66	6	16	80.8	45.9	34.9	10	64	124.52	10	6.8	3.2	3.8	1.27	2.12	1.03	271	4.96	NA
0Z102551	0	0	30	18.4	1	0	0	0	0	115	70	9	19	80.4	47.4	33	16	56	132.16	14.3	10.4	3.9	3.93	1.69	1.97	0.5	225	4.97	6.5
0Z102558	0	1	31	25.82	3	0	0	0	0	144	87	10	15	76.7	52.9	23.8	25	88	110.43	15.2	11.3	3.9	4.63	1.2	2.86	2.52	328	5.34	5.5
0Z102559	1	0	26	19.87	2	0	0	0	1	110	69	9	18	78.7	46.8	31.9	12	64	126.28	5	3.5	1.5	5.35	1.45	3.66	0.82	364	4.84	6
0Z102563	0	0	28	24.95	3	0	0	0	1	103	67	8	17	78.5	49.4	29.1	20	44	145.09	7.9	6	1.9	5.27	1.36	3.38	1.46	334	4.96	6
0Z102567	0	0	25	20.97	2	0	0	0	0	101	55	13	14	77.9	47.5	30.4	13	44	148.18	9.7	6.7	3	4.63	1.95	2.42	0.6	214	4.46	6.5
0Z102571	0	0	27	17.79	1	0	0	0	0	114	81	9	15	78.7	45.7	33	10	49	141.03	10.1	7.8	2.3	3.92	1.48	2.03	0.93	180	4.85	6.5
0Z102576	0	1	27	19.91	2	0	0	0	0	129	83	12	14	75.6	49.1	26.5	12	91	109.06	33.2	23.3	9.9	3.5	1.32	1.96	0.45	339	5.56	5.5
0Z102577	0	0	27	19.51	2	0	0	0	0	106	65	8	13	73.1	46.6	26.5	11	69	114.49	12.1	8.2	3.9	3.31	1.28	1.66	0.85	168	5.37	5.5
0Z102578	0	0	27	21.27	2	0	0	0	0	111	67	9	17	72.2	47.5	24.7	9	58	133.42	13.4	9.8	3.6	4.54	1.52	2.62	0.61	305	4.66	7
0Z102582	0	1	27	24.01	3	0	0	0	0	117	70	32	22	76.9	47.7	29.2	24	87	115.16	11	7.6	3.4	4.09	0.89	2.46	1.18	371	5	6.5
0Z102589	0	1	28	23.58	2	0	0	0	0	107	66	63	45	80.7	48.5	32.2	22	84	119.31	11.3	8.7	2.6	4.69	1.14	3.1	1.5	264	4.68	6.5
0Z102590	0	1	27	27.07	3	0	0	0	0	131	80	47	29	75.8	48.1	27.7	32	82	123.7	9.9	8	1.9	6.14	1.04	4.34	1.11	408	5.13	5.5
0Z102591	0	0	26	20.48	2	0	0	0	0	114	69	7	15	70.6	44.7	25.9	9	60	132.87	7.8	6	1.8	4.34	1.63	2.56	0.44	243	5.27	7
0Z102595	0	0	27	23.37	2	0	0	0	1	113	65	14	18	71.1	41.2	29.9	15	43	147.23	7.9	5.7	2.2	3.11	1.48	1.44	0.79	299	5.63	7.5
0Z102596	0	0	25	21.64	2	0	0	0	0	98	60	14	18	74	44.4	29.6	11	63	129.62	8.6	5.8	2.8	3.5	1.39	1.9	0.82	280	5.08	NA
0Z102597	0	1	28	22.98	2	0	0	0	0	156	96	17	20	79	50	29	24	85	117.61	11.8	8.5	3.3	4.59	1.3	2.82	1.24	398	5.21	6
0Z102599	0	1	27	25.34	3	0	0	0	0	123	73	21	16	79.3	50	29.3	60	87	115.16	10.8	7.8	3	4.56	1.11	3.32	0.89	336	5.71	7
0Z102600	0	0	25	18.58	2	0	0	0	0	110	71	9	15	78.5	49.1	29.4	14	63	129.62	12.8	9.3	3.5	3.9	1.56	2.15	0.63	229	4.71	6.5
0Z102602	0	0	26	22.48	2	0	0	0	0	103	64	56	32	68.5	40.6	27.9	15	57	135.13	8.5	6.7	1.8	5.09	2.21	2.36	0.55	427	4.86	5.5
0Z102604	0	0	25	19.85	2	0	0	0	0	117	73	11	17	72.2	48.6	23.6	12	59	134.55	14.7	10.4	4.3	3.22	1.49	1.53	0.65	223	5.22	6.5
0Z102607	0	1	35	21.95	2	0	0	0	0	106	60	17	20	78.1	51.2	26.9	11	74	124.95	13.6	9.8	3.8	5.17	1.79	3.1	0.85	334	4.83	7.5
0Z102608	0	1	32	22.8	2	0	0	0	0	106	70	13	16	77.1	48.6	28.5	16	93	102.57	10.6	8.1	2.5	4.61	1.51	2.94	0.69	308	5.41	7
0Z102611	0	0	29	19.14	2	0	0	0	0	130	82	14	20	74.3	47.6	26.7	17	59	130.82	12.3	8.9	3.4	3.32	1.06	2.06	0.43	186	4.89	5.5
0Z102614	0	1	29	NA	NA	0	0	0	0	125	81	26	18	76.7	48.5	28.2	25	91	107.54	12.8	9.1	3.7	3.53	1.01	2.08	1.15	302	5.36	6
0Z102615	0	1	28	23.74	2	0	0	0	0	143	90	17	19	78.8	50.5	28.3	20	81	124.67	15.8	11.6	4.2	5.13	1.15	3.55	1.36	432	5.21	6
0Z102616	0	0	29	25.23	3	0	0	0	0	108	69	30	25	78.1	44	34.1	14	42	146.3	6.6	4.6	2	3.86	1.72	1.94	0.49	160	5.19	7.5
0Z102618	0	0	26	20.26	2	0	0	0	0	114	66	13	14	73.3	44.4	28.9	12	48	142.99	7.7	5.7	2	3.82	1.22	2.39	0.58	282	4.73	5.5
0Z102619	0	0	28	20.81	2	0	0	0	0	127	67	23	16	70.6	45.2	25.4	11	48	141	13.6	9.6	4	3.59	1.65	1.66	0.72	204	4.77	7.5
0Z102620	0	0	31	23.79	2	0	0	0	0	101	65	10	23	83.3	46.4	36.9	16	56	131.23	8.3	6.3	2	4.06	1.5	2.43	0.51	318	5.02	6
0Z102627	0	1	27	25.65	3	0	0	0	0	104	74	16	18	75.2	51.3	23.9	24	82	123.7	17.1	12.6	4.5	4.09	0.87	2.67	1.55	391	5.07	6
0Z102628	1	0	29	24.68	3	0	0	0	0	123	77	51	30	76.6	46.6	30	19	40	148.67	8.2	6.8	1.4	9.98	1.13	7.52	1.96	258	4.93	6
0Z102633	0	0	26	21.23	2	0	0	0	0	102	64	9	20	82.7	45.6	37.1	11	65	123.94	10.7	8.7	2	4.8	1.89	2.46	0.77	292	4.97	6.5
0Z102634	0	0	29	20.93	2	0	0	0	0	105	57	17	21	77.1	44.6	32.5	9	62	128.49	18.2	14.3	3.9	4.52	1.65	2.54	0.79	209	4.82	6.5
0Z102638	0	0	28	20.54	2	0	0	0	0	104	64	34	29	75	46.6	28.4	19	70	111.73	17.7	13.5	4.2	4.33	1.34	2.6	0.97	161	4.92	6
0Z102643	0	1	29	23.84	2	0	0	0	0	127	74	16	20	80.1	49.8	30.3	19	71	132.57	13.6	9	4.6	3.45	1.16	2.07	0.9	282	4.59	6
0Z102646	0	0	27	21.57	2	0	0	0	0	125	74	12	16	75.4	48.2	27.2	14	53	137.44	8.2	6.4	1.8	4.92	1.78	2.78	0.75	244	4.83	7
0Z102648	0	0	27	21.96	2	0	0	0	0	120	73	12	18	74.4	45.3	29.1	10	64	125.4	18.8	12	6.8	3.22	1.36	1.57	0.59	288	5.27	7.5
0Z102651	0	0	29	20.13	2	0	0	0	0	99	67	14	23	75.1	44.1	31	13	45	143.02	5.8	4.8	1	3.65	1.3	2.13	0.78	171	4.92	6.5
0Z102654	0	0	27	22.73	2	0	0	0	0	128	76	21	21	72.7	41.7	31	18	57	134.19	7	5.1	1.9	3.35	1.07	1.76	1.48	245	4.91	NA
0Z102656	0	1	28	24.66	3	0	0	0	1	127	71	47	24	75.3	46.9	28.4	57	78	128.44	14	10.8	3.2	5.17	1.11	3.61	1.39	411	4.85	6
0Z102657	0	1	26	21.91	2	0	0	0	0	122	73	15	20	75.3	46	29.3	15	86	117.6	16.5	12.4	4.1	4.54	1.37	2.91	0.7	250	5.43	7
0Z102658	0	0	25	22.54	2	0	0	0	0	103	64	12	18	80.7	46.2	34.5	13	60	133.81	11.6	8.3	3.3	4.45	1.59	2.56	0.61	283	4.99	NA
0Z102660	0	1	28	20.76	2	0	0	0	1	112	68	31	28	77.5	48	29.5	19	76	129.82	15	10.5	4.5	3.96	1.62	1.95	0.63	347	4.41	7
0Z102661	0	1	26	22.22	2	0	0	0	0	134	80	10	18	80.4	47.5	32.9	22	77	130.95	8.3	5.9	2.4	4.39	1.16	2.72	0.8	380	5.03	8
0Z102663	0	0	30	19.02	2	0	0	0	0	93	54	12	19	72.7	47.1	25.6	13	55	132.94	10.8	7.6	3.2	4	1.89	1.7	0.65	282	4.33	7
0Z102664	0	0	29	19.01	2	0	0	0	0	105	64	10	17	77.4	45.2	32.2	14	93	78.7	13	9.9	3.1	4.03	2	1.41	1.05	316	5.34	5.5
0Z102666	0	1	26	31.34	4	0	0	0	1	151	97	117	73	74	47.5	26.5	64	79	129.58	15.2	11	4.2	4.16	1.05	2.57	1.71	529	5.62	6.5
0Z102667	0	0	27	21.78	2	0	0	0	0	125	64	18	18	78.4	43.9	34.5	20	63	127.81	15.9	10.7	5.2	2.8	1.33	1.12	0.94	246	5.4	6
0Z102668	0	0	28	18.52	2	0	0	0	0	122	73	11	17	74.2	46.6	27.6	10	57	133.25	9.1	6.7	2.4	4.7	1.62	2.67	0.98	210	5.37	5
0Z102669	0	0	29	24.38	3	0	0	0	0	130	83	9	15	79.7	44.9	34.8	13	45	143.02	8.5	6.2	2.3	4.06	1.24	2.47	1.26	271	4.86	7
0Z102670	0	0	26	21.59	2	0	0	0	0	110	70	12	14	76.2	46.8	29.4	16	48	142.99	10.1	7.3	2.8	3.86	1.76	1.82	0.45	283	5.23	6
0Z102671	0	0	26	22.29	2	0	0	0	0	121	75	14	17	80.3	45	35.3	12	76	102.59	10.9	7.6	3.3	3.71	1.66	1.73	0.49	281	4.96	NA
0Z102674	0	0	25	18.81	2	0	0	0	0	123	81	8	13	79.1	48.8	30.3	12	67	120.32	12.7	9.2	3.5	4.36	1.72	2.26	0.72	325	4.98	7.5
0Z102675	0	0	28	19.26	2	0	0	0	0	106	62	9	19	82.3	48.7	33.6	13	66	119.97	10.6	7.7	2.9	3.47	1.24	1.99	0.9	303	4.96	6
0Z102962	0	1	35	23.8	2	0	0	0	0	124	81	24	24	72.5	46.8	25.7	26	77	122.93	8.3	6.2	2.1	4.79	1.64	2.8	0.8	331	6.85	6
0Z102963	0	0	37	20.19	2	0	0	0	0	108	70	10	16	73.8	45.5	28.3	10	53	128.11	9.1	6.5	2.6	3.99	1.68	2.12	1.01	289	4.85	5.5
0Z102964	1	1	29	24.12	3	0	0	0	0	120	72	29	23	77.7	47.1	30.6	30	77	128.22	13.5	9.9	3.6	4.85	1.25	2.95	1.48	416	5.19	5.5
0Z103118	0	0	28	20.74	2	0	0	0	0	122	77	21	35	73.7	46.6	27.1	31	65	122.21	9.8	6.8	3	3.91	1.84	1.84	0.55	224	5.16	6
0Z200004	0	0	77	18.47	1	0	0	0	0	138	84	40	39	80.4	43.6	36.8	13	71	77.85	17	12.8	4.2	4.67	1.45	2.71	1.56	264	4.57	6.5
0Z200005	0	0	81	25.2	3	0	0	0	1	117	76	16	25	76.4	44.3	32.1	20	63	87.46	12.7	9.3	3.4	5.45	1.3	3.35	1.79	326	5.43	5.5
0Z200006	1	0	74	28.28	4	0	0	0	1	123	65	58	71	74.9	39	35.9	75	69	82.3	14	9.4	4.6	4.02	1.48	2.11	0.92	407	4.82	5
0Z200007	0	0	77	22.55	2	1	1	0	1	122	50	13	18	72.6	47.5	25.1	44	96	54.05	9.9	6.9	3	4.36	1.06	2.61	1.67	375	4.65	7
0Z200008	0	0	74	21.81	2	0	0	0	0	111	67	14	25	72.8	44.6	28.2	12	74	75.62	12	8.8	3.2	5	2.14	2.57	0.76	233	5.39	5.5
0Z200009	0	0	73	21.21	2	0	0	0	0	120	54	34	44	79.1	42.7	36.4	46	73	77.42	14.2	11	3.2	5.15	2.22	2.1	1.07	314	5.33	7
0Z200010	0	0	76	21.44	2	0	0	0	0	133	72	24	56	66.4	42.1	24.3	11	57	95.11	15.1	11.3	3.8	4.51	2.06	1.99	0.48	179	5.44	6
0Z200017	0	0	78	21.12	2	1	1	0	0	NA	NA	20	23	74.6	42.7	31.9	15	59	92.72	16.2	11.5	4.7	3.66	1.67	1.78	0.59	232	5.02	7.5
0Z200022	0	0	75	NA	NA	0	0	0	1	111	75	10	20	74.6	45.2	29.4	16	60	94.18	10.2	7.7	2.5	4.38	1.5	2.04	2.6	234	5.24	6
0Z200027	0	0	74	28.99	4	0	0	0	0	128	80	8	15	73.8	44.3	29.5	15	63	91.87	14.1	10.3	3.8	5.57	1.58	3.32	1.32	347	5.02	5.5
0Z200034	0	0	74	25.29	3	0	0	0	1	154	68	17	19	76.5	47.8	28.7	22	72	78.17	16.8	12	4.8	5.2	1.52	3.27	1.32	419	5.98	5.5
0Z200036	1	0	74	29.21	4	0	0	0	0	116	54	14	22	74.5	40.5	34	23	49	101.37	16.3	11.9	4.4	4.33	1.2	2.68	1.15	270	5.59	7.5
0Z200039	0	0	73	25.32	3	1	0	0	1	165	90	21	24	80	39.3	40.7	32	58	96.58	7.3	6.1	1.2	6.49	1.59	3.82	2.43	385	5.5	6.5
0Z200041	0	0	70	24.81	3	0	0	0	1	129	80	15	17	70.6	43.7	26.9	30	70	83.18	10.2	7.4	2.8	5.06	1.71	3.07	0.88	281	5.3	5.5
0Z200043	0	0	71	26.89	3	1	1	0	0	148	72	14	21	80.3	45.1	35.2	20	71	81.2	13.2	8.8	4.4	3.32	1.38	1.52	0.85	323	8.27	6
0Z200044	0	0	73	25.55	3	0	0	0	1	134	78	14	21	69.9	44	25.9	18	67	85.88	13.9	10.4	3.5	4.89	2.07	2.64	1.21	258	5.88	6.5
0Z200045	0	0	71	23.4	2	1	0	0	0	109	54	19	20	78.4	48.1	30.3	22	58	97.95	14.5	10	4.5	2.96	1.39	1.26	0.8	326	5.95	5.5
0Z200047	0	0	76	21.15	2	0	1	0	0	116	65	13	20	70	44	26	26	69	81.15	22.7	18.1	4.6	5.96	1.71	4	1.12	249	6.29	5
0Z200048	0	0	75	15.85	1	0	0	0	0	108	46	11	18	74.3	41.5	32.8	20	53	98.1	10.5	8.1	2.4	5.13	1.4	3.31	1.14	240	5.63	6.5
0Z200049	0	0	76	21.35	2	0	0	0	0	131	75	15	19	68.5	42.9	25.6	20	52	98.02	25.3	19.2	6.1	3.9	1.02	1.85	2.44	251	4.68	6
0Z200050	0	0	76	27.01	3	1	0	0	0	138	70	19	22	73.2	43.9	29.3	19	110	46.17	9.9	7.2	2.7	3.83	1.42	1.65	1.72	356	6.06	7
0Z200052	0	0	71	NA	NA	0	0	0	0	132	74	19	28	67.6	41.4	26.2	26	77	73.61	9.9	8.3	1.6	6.81	1.4	4.28	2.26	357	5.7	5
0Z200054	0	0	70	23.03	2	1	0	0	0	149	84	16	18	78.6	45.9	32.7	18	71	81.77	9.5	7	2.5	4.07	1.46	2.27	0.7	199	6.1	6.5
0Z200055	0	0	73	28.02	4	1	0	0	0	161	78	31	29	84	49.5	34.5	25	83	66.29	11.6	8.7	2.9	5.68	1.18	3.61	2.83	399	6.03	5.5
0Z200057	0	0	72	24.73	3	0	0	0	1	122	65	20	24	71.9	45.2	26.7	36	84	65.8	14	10.6	3.4	4.28	1.55	2.42	1.07	284	5.36	6.5
0Z200058	0	0	73	32.01	4	1	1	0	0	138	68	13	20	85.5	49.7	35.8	20	64	90.77	15.7	10.1	5.6	3.64	1.58	1.76	0.73	205	8.14	6.5
0Z200059	0	0	71	23.79	2	1	0	0	0	113	59	11	17	75.9	42.6	33.3	23	77	73.61	10.3	7.4	2.9	3.55	1.23	1.81	1.05	291	6.45	5
0Z200060	0	0	70	25.14	3	0	0	0	1	137	76	12	13	73.3	46.3	27	23	60	97.54	11.1	8.7	2.4	5.62	1.45	3.51	1.46	248	5.88	7
0Z200061	0	0	71	24.93	3	0	0	0	0	120	60	12	17	71	43.2	27.8	35	66	88.69	8.2	6.3	1.9	4.6	0.89	2.81	1.99	350	5.15	6
0Z200062	0	0	69	31.46	4	1	1	0	1	147	84	54	58	84.7	42.7	42	64	125	41.56	16	12.1	3.9	4.79	1.12	2.82	2.49	326	17.15	5.5
0Z200065	0	0	69	24.45	3	1	1	0	1	153	90	151	95	73.4	47.1	26.3	85	62	97.01	14.7	11.5	3.2	5.51	1.24	3.42	2.11	404	7.8	6
0Z200066	0	0	73	27.27	3	1	1	0	1	156	83	35	24	78.6	46.7	31.9	34	72	78.72	9.9	6.6	3.3	3.14	1.12	1.57	1.17	365	10.57	6.5
0Z200068	1	0	76	22.89	2	1	0	0	0	130	80	11	20	77.4	42.3	35.1	16	61	93.01	10	7.7	2.3	5.32	1.33	3.4	1.6	239	4.9	7.5
0Z200069	0	0	75	NA	NA	1	1	0	1	124	67	26	28	83	47.9	35.1	46	50	100	15	10.1	4.9	3.71	1.04	2.03	1.27	257	13.09	6
0Z200072	0	0	74	16.6	1	0	0	0	0	130	68	11	21	77.4	44.5	32.9	18	58	95.9	10.3	8.6	1.7	5.41	1.75	2.93	1.76	316	5.15	6
0Z200077	0	0	69	23.97	3	0	0	0	0	145	85	16	26	68.8	42	26.8	10	63	95.15	10.3	8	2.3	4.42	1.28	2.76	0.95	210	4.8	7
0Z200078	0	0	70	31.52	4	1	1	0	1	145	74	12	19	73.6	43.4	30.2	36	88	63.08	6.3	3.9	2.4	3.38	1.07	1.67	1.78	346	11.01	5.5
0Z200079	0	0	70	30.95	4	1	0	0	1	125	61	12	16	73.3	47.8	25.5	27	65	90.98	8.5	6.3	2.2	5.11	1.32	3.19	2.19	352	6.05	6
0Z200080	0	0	71	24.25	3	0	0	0	1	154	85	15	23	81.3	49.4	31.9	17	79	71.36	8.7	6.5	2.2	4.29	1.66	2.02	1.33	312	5.81	5.5
0Z200082	0	0	75	19.72	2	0	0	0	0	123	56	14	20	71.1	43.3	27.8	13	57	95.78	9.2	6.9	2.3	4.58	1.72	2.26	1.05	179	5.12	5
0Z200083	0	0	76	33.28	4	1	1	0	0	164	77	17	14	75.9	45.3	30.6	46	62	92.36	7.2	5.3	1.9	3.98	1.29	1.58	2.4	346	15.17	6
0Z200087	0	0	75	24.36	3	1	0	0	0	108	60	14	20	64.1	38.8	25.3	10	64	89.5	17.5	13.7	3.8	5.1	1.63	3.14	0.72	176	5.95	7
0Z200088	0	0	71	31.7	4	0	0	0	0	147	80	8	15	75.8	44.8	31	23	68	85.55	11.5	8.4	3.1	4.53	1.61	2.47	1.47	252	6.05	6
0Z200089	0	0	76	NA	NA	0	0	0	1	130	68	20	27	80	44.3	35.7	19	61	93.01	13.4	10	3.4	4.44	1.44	2.63	0.98	380	5.36	6
0Z200091	0	0	71	29.13	4	1	0	0	1	119	73	30	26	75	46.3	28.7	25	67	87.09	14.2	10.5	3.7	4.53	1.23	2.52	1.86	436	5.47	7
0Z200095	0	0	76	25.17	3	1	0	0	1	131	71	13	16	74	42.5	31.5	17	79	68.9	12.1	9.2	2.9	4.41	1.6	2.19	1.54	358	6.02	6
0Z200096	0	0	73	24.47	3	1	0	0	0	143	80	17	23	73.7	44.4	29.3	20	37	111.97	6.4	4.9	1.5	5.07	1.51	3.1	1.38	218	6.09	5.5
0Z200097	0	0	75	25.11	3	1	0	0	0	149	84	22	23	79	47.7	31.3	34	55	96.91	7.2	5.3	1.9	5.27	1.19	3.27	2.64	267	8.59	5.5
0Z200101	0	0	74	22.76	2	1	1	1	0	130	83	14	20	76.6	44.2	32.4	18	73	76.88	15.2	11.5	3.7	5.21	1.7	3.28	0.82	435	6.17	6.5
0Z200110	0	0	66	22.34	2	1	0	0	0	136	86	13	20	74.4	46.6	27.8	18	76	77.46	10.3	7.8	2.5	4.34	1.28	2.45	1.06	289	5.43	6
0Z200111	0	0	64	23.7	2	1	0	0	0	135	78	13	20	78.8	44.6	34.2	18	53	105.98	9.3	7.3	2	4.86	1.3	3.01	1.06	183	5.93	5.5
0Z200112	0	0	65	NA	NA	0	0	0	0	105	60	15	23	79.3	42.2	37.1	12	61	100.48	8.3	6.9	1.4	5.08	1.54	3.14	1.07	179	4.6	6
0Z200113	0	0	65	24.32	3	0	0	0	0	152	91	14	19	74.8	43.4	31.4	21	59	101.59	18.7	14.4	4.3	4.83	1.31	3.12	1.62	321	6.27	5.5
0Z200114	0	0	67	26.36	3	0	0	0	1	133	89	25	21	82.5	50.9	31.6	24	88	64.42	8.6	6.5	2.1	4.76	1.5	2.81	1.47	368	7.52	NA
0Z200115	0	0	67	20.5	2	0	0	0	0	129	76	21	21	74.1	44.5	29.6	11	45	109.51	9.3	6.5	2.8	4.05	1.3	2.4	1.11	237	4.98	6
0Z200116	0	0	65	28.55	4	0	0	0	1	128	74	43	29	80.3	48.7	31.6	32	71	84.69	12.6	9.1	3.5	3.75	1.06	1.55	2.83	415	6.17	5
0Z200117	0	0	66	23.68	2	1	0	0	1	151	88	35	22	74.7	44.8	29.9	29	55	103.24	9.6	7.2	2.4	4.47	0.97	2.37	2.77	255	6.02	5.5
0Z200118	0	0	64	23.66	2	0	0	0	0	115	68	16	20	74.1	40.6	33.5	14	58	102.88	16.8	12.6	4.2	4.77	1.58	2.83	1.06	212	4.85	6
0Z200120	0	0	64	17.33	1	0	0	0	0	138	87	21	24	68.7	48.3	20.4	22	50	108.03	20.2	15.9	4.3	5.89	2.45	3.02	0.81	247	6.63	6
0Z200121	0	0	62	20.97	2	0	0	0	0	111	66	15	20	78.7	46.9	31.8	12	52	108.16	13.9	11	2.9	5.53	1.85	2.93	1.38	270	5.01	7
0Z200122	0	0	63	22.96	2	0	0	0	0	116	58	16	18	77.1	44.8	32.3	13	58	103.61	9.3	7.4	1.9	6.43	1.38	4.46	0.96	207	5.36	6.5
0Z200123	1	0	64	23.73	2	0	1	0	1	134	72	16	16	71.9	43.3	28.6	24	52	106.65	11.8	8.8	3	5	1.31	3.38	0.69	199	7.1	5.5
0Z200124	0	0	61	21.48	2	1	0	0	0	155	76	17	22	71.7	42.5	29.2	26	65	96.92	9.1	7.1	2	5.51	1.64	3.2	1.15	244	4.98	6.5
0Z200125	0	0	64	21.56	2	0	0	0	1	142	92	16	15	69.1	42.9	26.2	24	52	106.65	9.3	7.7	1.6	6.42	1.83	3.9	1.71	335	5.14	7
0Z200126	0	0	64	27.43	3	0	0	0	1	110	57	26	26	69.7	41.1	28.6	12	62	100.48	17.7	13.2	4.5	5.18	1.35	3.5	0.92	328	7.54	6
0Z200127	0	0	60	22.15	2	0	0	0	0	127	67	17	21	68.5	40.8	27.7	12	67	94.09	9.3	6.4	2.9	3.21	1.35	1.43	1.1	236	5.38	6
0Z200128	1	0	61	23.99	3	0	0	0	0	107	49	26	22	73.5	44.7	28.8	58	58	105.07	6.9	5.5	1.4	4.55	1.23	3	1.19	277	5.79	7
0Z200129	0	0	66	23.8	2	0	0	0	1	136	82	47	51	76	41.9	34.1	40	44	111.1	14.8	11.1	3.7	5.68	1.12	3.46	2.9	305	6.05	6
0Z200130	0	0	63	24.96	3	0	0	0	0	115	61	19	23	74.5	44.8	29.7	20	61	101.9	8.5	6.7	1.8	5.49	1.46	3.24	1.45	250	5.55	7
0Z200131	0	0	63	22.71	2	0	0	0	1	147	83	23	24	73.7	43.2	30.5	20	78	76.66	13	9.2	3.8	3.61	1.14	1.89	1.62	403	5.58	5.5
0Z200132	0	0	62	18.39	1	0	0	0	0	143	82	18	25	76	46.8	29.2	36	60	103.18	19.4	15.6	3.8	4.84	1.92	2.31	0.89	337	5.27	6.5
0Z200134	0	0	66	25.35	3	1	1	0	1	157	72	37	33	76.8	44.2	32.6	97	60	100.32	8	5.7	2.3	3.18	0.97	1.39	2.37	332	13.56	5.5
0Z200136	0	0	64	28.69	4	0	0	0	1	171	82	29	33	77.7	43.1	34.6	12	68	89.86	11.3	8.7	2.6	6.01	1.37	3.81	2.87	452	5.75	7.5
0Z200137	0	0	66	22.03	2	0	0	0	0	134	77	15	25	76.9	47.5	29.4	20	82	70.66	14.2	11	3.2	5.53	1.22	3.49	1.75	229	5.7	6
0Z200138	0	0	66	23.82	2	1	0	0	0	156	90	12	21	79.7	44.9	34.8	12	60	100.32	13.5	9.8	3.7	5.25	1.37	3.42	1.15	299	5.5	5.5
0Z200139	0	0	63	24.11	3	1	1	0	1	152	75	12	15	76	46.3	29.7	17	52	107.4	13.7	10.1	3.6	3.64	0.77	2.02	1.95	501	8.69	6.5
0Z200140	0	0	65	25.75	3	0	1	0	0	160	88	15	17	74.2	44.2	30	21	76	78	10.2	7.7	2.5	5.83	1.39	3.74	1.6	279	6.39	6
0Z200141	0	0	64	24.95	3	1	0	0	0	137	77	15	25	80.7	45.7	35	17	60	101.74	7.5	5.7	1.8	5.74	1.71	3.19	1.77	260	5.37	5.5
0Z200143	0	0	63	23.48	2	0	0	0	1	138	83	13	19	82.8	44.9	37.9	42	66	93.82	8.2	6.2	2	5.15	1.11	3.22	2.45	420	4.72	6
0Z200144	0	0	62	31.88	4	0	0	0	1	132	73	45	29	70.9	43.6	27.3	77	55	106.18	6.7	5.2	1.5	5.81	1.4	3.78	2.58	345	5.56	6
0Z200146	0	0	65	21.96	2	0	0	0	0	124	75	14	18	73.3	46.4	26.9	13	67	90.84	9.4	7.4	2	5.44	1.23	3.14	2.08	331	5.81	6
0Z200147	0	0	63	NA	NA	0	0	0	0	NA	NA	22	17	76.4	46.4	30	18	67	92.13	7.1	5	2.1	3.24	0.85	2.08	1.06	281	5.79	6
0Z200148	0	0	62	NA	NA	1	0	0	0	NA	NA	17	23	70.5	45	25.5	12	69	89.54	10	7.8	2.2	5.02	1.93	2.76	0.9	235	5.81	7
0Z200150	0	0	60	18.99	2	0	0	0	0	126	78	16	24	83.6	47.9	35.7	12	63	101.36	16.6	12.7	3.9	4.27	1.33	2.55	1.29	272	4.9	5
0Z200152	0	0	67	25.59	3	0	0	0	1	154	86	12	14	75.5	44.8	30.7	16	90	62.69	9.9	7.3	2.6	5.76	0.99	3.9	2.25	290	6.94	6
0Z200153	0	0	64	NA	NA	0	0	0	0	148	83	15	21	79.5	44.1	35.4	38	52	106.65	18.6	14.1	4.5	5.62	1.28	3.98	1.68	370	6.83	5.5
0Z200154	0	0	64	19.62	2	0	0	0	0	132	82	16	20	73.1	46.4	26.7	21	71	85.29	9.8	7.1	2.7	4.62	1.73	2.42	1.23	201	5.07	6
0Z200155	1	0	64	24.97	3	0	0	0	0	129	83	14	19	78.6	43.7	34.9	19	69	88.29	11.9	9.1	2.8	5.4	1.33	3.71	1.25	230	5.08	6.5
0Z200157	1	0	69	25.31	3	1	0	0	1	156	89	19	22	80	43.9	36.1	18	79	72.37	7.2	5.4	1.8	5.59	1.59	3.44	1.06	267	6.04	6
0Z200158	0	0	60	28.68	4	0	0	0	0	101	61	14	18	79.5	44.9	34.6	16	70	89.24	12.3	9.5	2.8	6.04	1.21	4.14	1.8	292	5.36	5.5
0Z200160	0	0	63	27.26	3	1	0	0	0	171	81	19	25	77.3	45.4	31.9	29	69	88.91	12.5	9.9	2.6	5.13	1.07	3.24	2.49	302	6.67	6
0Z200161	0	0	64	20.7	2	0	0	0	0	147	84	23	21	80.8	43.5	37.3	13	55	104.7	13.4	10.5	2.9	5.06	2.17	2.48	0.71	230	6.02	7
0Z200163	0	0	63	21.28	2	0	0	0	0	135	91	12	21	86.4	49.3	37.1	15	73	83.05	13	9.9	3.1	5.66	1.89	3.57	0.91	288	5.32	6
0Z200164	0	0	64	25.14	3	0	0	0	0	121	76	12	19	76.6	46.1	30.5	18	51	107.33	11.4	9	2.4	5.53	1.62	3.2	1.33	256	5.46	5.5
0Z200166	0	0	65	26.7	3	0	0	0	0	125	62	12	20	79.3	44.5	34.8	16	71	84.69	9.9	7.7	2.2	3.71	1.63	1.48	0.9	227	5.59	6
0Z200168	0	0	62	21.54	2	0	0	0	0	134	76	16	19	74	40.8	33.2	18	62	101.9	9.1	7.3	1.8	5.64	1.56	3.27	2	253	5.6	5
0Z200169	0	0	63	21.45	2	0	0	0	0	142	86	28	25	81.2	49.3	31.9	32	56	104.81	10.3	8.1	2.2	5.65	1.6	3.66	1.34	261	5.44	6
0Z200171	0	0	66	27.91	4	1	1	0	1	133	84	17	19	80.8	44.3	36.5	49	70	85.55	8.6	5.9	2.7	3.21	1.08	1.48	2.05	352	7.07	6.5
0Z200172	0	0	65	24.1	3	0	1	0	1	130	72	12	13	84.7	45.6	39.1	17	58	102.16	5.4	3.9	1.5	5.02	1.06	3.62	1.47	237	13.07	5.5
0Z200174	0	0	63	23.45	2	1	0	0	0	132	69	15	24	82.5	47.8	34.7	22	72	84.45	8	6	2	4.92	0.98	2.38	2.4	287	5.06	5.5
0Z200175	0	0	64	NA	NA	0	0	0	0	132	67	21	23	79.6	46.7	32.9	14	53	105.98	8.1	6.2	1.9	5	1.86	2.53	0.71	240	6.29	7
0Z200176	0	0	64	28.22	4	1	0	0	1	115	74	33	28	77.9	46.8	31.1	33	62	100.48	7.9	5.9	2	5.24	1.12	3.09	2.54	247	5.69	7
0Z200177	0	0	62	23.4	2	0	0	0	0	147	81	7	17	75.4	45.3	30.1	11	59	103.75	22.7	17.4	5.3	4.75	1.48	2.68	1.6	212	5.77	6
0Z200178	0	0	62	21.33	2	0	0	0	1	119	80	15	24	78.4	48	30.4	43	65	96.24	13.6	10.4	3.2	6.87	1.42	4.45	1.89	276	5.39	5.5
0Z200179	0	0	61	NA	NA	1	0	0	1	140	89	18	20	81.2	46.8	34.4	29	70	88.61	12.3	8.8	3.5	3.62	1.08	1.85	2.2	457	5.56	5.5
0Z200180	0	0	62	20.33	2	0	0	0	0	133	74	14	19	73.2	42	31.2	19	67	92.78	12.2	9.2	3	4.3	1.53	2.19	0.85	242	5.22	6
0Z200183	0	0	64	25.4	3	0	0	0	0	126	69	10	13	78.6	43.3	35.3	19	59	102.31	9.5	7.4	2.1	4.53	1.3	2.52	1.2	289	5.44	6
0Z200184	0	0	63	23.37	2	0	0	0	0	130	89	20	29	76.7	46.9	29.8	28	77	77.87	12.2	9.4	2.8	5.31	2.94	1.62	0.8	398	5.2	7
0Z200185	0	0	65	22.23	2	0	0	0	0	134	95	28	32	82.6	48.3	34.3	29	79	74.44	9.4	6.9	2.5	7.58	1.62	5.45	1.21	169	5.12	6
0Z200186	0	0	66	32.25	4	1	0	0	1	161	87	28	30	81.9	43	38.9	27	57	102.03	7.4	5.8	1.6	6.05	1.32	4.05	1.68	425	6.21	7.5
0Z200190	0	0	65	23.12	2	0	0	0	0	156	85	15	22	76.5	44.9	31.6	17	62	99.77	8	6.4	1.6	5.45	1.47	3.46	1.74	253	5.83	6.5
0Z200192	0	0	64	25.07	3	0	0	0	0	154	90	12	17	71.1	43.9	27.2	12	70	86.77	12.3	9.3	3	5.32	1.7	3.19	1.63	332	5.1	5.5
0Z200193	1	0	64	22.11	2	0	0	0	1	123	66	31	28	73.1	46.6	26.5	22	61	101.19	11.9	8.7	3.2	4	1.47	2.21	1.45	308	5.26	5.5
0Z200194	0	0	65	23.99	3	0	0	0	0	126	71	19	21	74	45.4	28.6	22	62	99.77	9.5	7.3	2.2	6.47	1.89	4.11	1.29	294	4.83	5.5
0Z200195	0	0	63	26.83	3	1	0	0	0	148	95	23	23	74.3	48	26.3	23	52	107.4	9.5	7.6	1.9	6.04	1.22	4.39	1.17	343	5.11	6.5
0Z200196	0	0	63	23.71	2	1	0	0	1	114	74	36	41	69.7	44.5	25.2	15	63	99.25	15.2	10.8	4.4	4.54	1.9	2.2	0.67	221	5.57	5
0Z200197	0	0	63	27.89	3	1	0	0	0	152	99	18	23	68.1	42.5	25.6	12	65	95.57	10.2	8.1	2.1	6.23	1.52	4.22	1.49	309	4.76	7
0Z200198	0	0	63	22.18	2	1	1	0	0	123	76	12	17	77.4	44	33.4	18	63	99.25	7.5	5.5	2	5.16	1.05	3.45	1.19	384	9.52	6
0Z200199	0	0	62	23.1	2	0	0	0	0	124	83	16	25	77.5	45.7	31.8	18	68	91.13	12.4	9.4	3	4.68	1.82	2.37	1.15	229	5.42	6
0Z200201	0	0	69	20.99	2	0	0	0	0	125	72	12	22	75.1	44.4	30.7	15	67	88.33	9.9	7.5	2.4	5.34	1.89	3.06	1.16	233	4.81	7
0Z200202	0	0	65	28.52	4	1	0	0	0	132	69	17	21	78.6	49.9	28.7	10	63	97.86	9.3	6.9	2.4	3.52	1.59	1.61	0.73	436	4.67	7
0Z200203	0	0	64	23	2	1	0	1	0	117	71	41	34	87.6	52.8	34.8	45	93	61.54	9	6.7	2.3	5.56	1.6	3.14	2.19	403	4.9	6
0Z200205	0	0	66	25.76	3	1	1	1	0	144	87	26	21	74.9	45.7	29.2	21	62	99.08	9.4	7.1	2.3	4.94	1.48	2.45	3.1	364	5.91	5.5
0Z200206	0	0	63	20.96	2	0	0	0	0	123	57	29	39	81.1	48.4	32.7	49	64	97.38	7.5	5.7	1.8	4.67	1.43	2.26	2.26	287	5.3	6
0Z200207	0	0	66	22.97	2	0	0	0	0	149	87	15	21	77.7	43.2	34.5	15	59	100.88	8.7	6.6	2.1	5.34	1.49	2.76	2.4	264	5.16	6
0Z200208	1	0	66	21.68	2	1	0	0	1	148	81	30	27	84	51	33	32	73	81.32	11.1	8.1	3	4.77	1.4	2.57	1.76	443	5.86	5.5
0Z200209	0	0	64	24.58	3	0	1	0	1	157	88	30	30	79.5	45.7	33.8	26	52	106.65	8.5	5.8	2.7	3.77	1.36	2.08	0.95	248	7.42	5.5
0Z200211	0	0	69	20.13	2	1	0	0	0	155	88	12	22	77.4	47.7	29.7	16	68	86.76	8.9	6.9	2	4.72	2.31	1.92	0.83	230	5.52	7.5
0Z200212	1	0	63	24.49	3	0	0	0	0	105	62	27	29	79.3	46.3	33	24	83	71.11	7.1	5.3	1.8	3.83	1.25	1.95	1.42	316	5.67	5.5
0Z200213	0	0	62	22.25	2	0	0	0	0	160	81	15	25	75	43.2	31.8	13	78	77.2	10.1	7.2	2.9	4.77	1.17	3.06	1.3	278	4.51	6
0Z200216	0	0	64	25.27	3	0	0	0	0	149	86	14	15	77.1	45.2	31.9	18	61	101.19	7.5	6.1	1.4	10.42	1.73	7.71	1.38	252	5.8	5.5
0Z200217	0	0	68	19.69	2	1	0	0	0	118	69	19	23	69.7	44	25.7	12	57	100.61	10	7.2	2.8	4.98	1.47	3.19	0.64	272	4.63	6
0Z200218	0	0	70	27.37	3	0	0	0	1	154	84	16	21	75.6	41.7	33.9	20	68	86.15	7.6	5.5	2.1	4.77	1.27	3.32	0.94	334	7.95	5.5
0Z200220	0	0	64	20.72	2	0	0	0	0	139	82	16	18	79.7	47.7	32	26	50	108.03	11.6	9.3	2.3	5.37	1.25	3.03	2.39	369	6.8	7
0Z200222	0	0	65	26.18	3	0	0	0	0	112	65	18	25	75.5	44	31.5	34	54	104.59	6.2	4.6	1.6	5.13	1.56	3.22	0.92	285	5.29	6.5
0Z200223	0	0	63	22.65	2	0	0	0	0	103	58	14	22	69.5	45	24.5	20	65	95.57	9.9	7.4	2.5	4.66	1.43	2.38	1.47	273	4.77	6.5
0Z200224	1	0	66	26.28	3	1	0	0	1	136	94	13	17	75.1	45.2	29.9	17	55	103.24	14.8	11.1	3.7	4.4	1.43	2.67	0.92	207	5.01	7
0Z200225	0	0	64	28.98	4	0	0	0	1	165	96	17	18	77.6	45.2	32.4	18	50	108.03	14.2	10.9	3.3	5.2	1.69	3.06	1.09	267	5.96	7
0Z200226	0	0	69	21.92	2	1	0	0	0	111	63	6	24	76.7	42.3	34.4	28	51	103.63	10.5	7.9	2.6	4.23	1.73	2.21	0.86	173	5.51	7.5
0Z200227	0	0	63	25.16	3	0	0	0	0	103	66	11	17	72.3	41.1	31.2	10	62	101.19	6.8	5.4	1.4	5.42	1.34	3.29	1.47	238	5.36	NA
0Z200229	0	0	54	24.02	3	1	1	0	0	126	82	17	14	76.3	47.1	29.2	65	61	108.55	16.8	13.6	3.2	6.12	1.58	3.87	1.69	345	6.43	6.5
0Z200230	0	0	62	27.51	3	1	0	0	1	175	104	24	21	80.9	47.7	33.2	23	56	105.55	10.4	8.2	2.2	5.69	1.22	3.45	1.65	294	5.3	5.5
0Z200234	0	0	64	32.38	4	1	0	0	1	149	91	12	17	83	46.9	36.1	20	71	85.29	8.6	6.9	1.7	5.94	1.35	4.03	1.47	354	7.42	6
0Z200235	0	0	64	24.12	3	0	0	0	0	118	80	24	28	81.1	45	36.1	20	74	81.13	28.6	21.1	7.5	4.46	1.36	2.86	0.69	358	5.69	5.5
0Z200236	0	0	55	24.02	3	0	0	0	0	105	65	14	21	74.8	46.1	28.7	14	50	115.08	8	6.5	1.5	6.09	1.52	4.11	0.86	230	5.45	6.5
0Z200237	0	0	62	30.43	4	1	1	0	1	130	105	23	15	71.4	42.9	28.5	17	65	96.24	8	5.3	2.7	3.97	1.7	1.94	1.01	290	5.6	6
0Z200239	0	0	63	19.43	2	0	0	0	0	123	71	10	13	86.9	38.6	48.3	11	50	108.79	6.5	4.8	1.7	4.49	1.27	2.67	1.21	157	5.95	6.5
0Z200240	0	0	62	26.1	3	1	0	0	0	130	85	17	19	76.5	45.2	31.3	18	53	107.48	10.4	7.8	2.6	3.89	2.04	1.49	0.6	257	6.28	6
0Z200242	0	0	61	19.05	2	0	0	0	0	113	61	12	18	71.9	45.8	26.1	17	54	107.57	13.1	10	3.1	4.6	1.24	2.9	1.18	258	4.82	8
0Z200244	0	0	65	NA	NA	1	0	0	1	150	97	24	26	73.4	42.9	30.5	15	76	78	7.9	6.1	1.8	4.22	0.91	2.24	2.1	362	5.85	7
0Z200245	0	0	65	24.72	3	1	1	1	0	148	77	42	32	72.2	44.8	27.4	76	76	78	10.5	8.1	2.4	5.44	1.26	3.43	1.97	388	13.7	5.5
0Z200246	0	0	65	21.52	2	0	0	0	0	145	76	10	18	76.2	45.5	30.7	9	78	75.59	13.3	10.9	2.4	5.65	1.35	3.71	1.21	309	4.62	6.5
0Z200247	0	0	63	27.35	3	1	1	0	0	113	66	17	15	83.5	41.5	42	85	55	105.43	8.5	6.3	2.2	5.99	1.07	3.69	2.38	336	15.37	5.5
0Z200248	0	0	59	25.99	3	0	0	0	0	129	72	15	19	72.3	45.3	27	15	67	94.76	8	6.5	1.5	5.75	1.44	3.4	1.49	237	5.58	6
0Z200249	1	0	58	22.08	2	0	0	0	0	117	66	14	19	76.4	45.4	31	17	73	86.02	8.8	6.7	2.1	5.43	1.35	3.01	1.74	310	5.25	7
0Z200251	0	0	59	30.03	4	0	0	0	1	148	81	49	34	77.1	45.1	32	47	68	93.07	15.1	11.2	3.9	5.03	1.45	3.13	1.56	301	5.79	5.5
0Z200252	0	0	68	21.05	2	0	0	0	1	139	87	37	30	79.2	47.9	31.3	32	72	81.54	8.7	6.4	2.3	5.57	1.16	2.22	3.76	317	8.86	5.5
0Z200254	0	0	65	18.42	1	0	1	0	0	136	89	23	19	73.6	43.6	30	19	75	79.26	10.1	8.6	1.5	7.01	1.56	4.68	1.67	281	9.42	6
0Z200255	0	0	60	22.07	2	1	0	0	0	107	64	24	24	76.2	44.1	32.1	20	63	101.36	6.2	4.7	1.5	4.43	1.25	2.86	1.08	295	5.58	6.5
0Z200257	0	0	66	25.27	3	0	0	0	0	151	92	25	27	72.4	44.7	27.7	17	61	99.78	9	6.5	2.5	3.77	1.11	2.15	1.12	226	5.54	7
0Z200258	0	0	76	25.28	3	1	1	0	0	151	84	23	33	79.9	49.2	30.7	39	89	59.65	13.5	8.3	5.2	3.34	1.68	1.01	0.95	350	7.69	6
0Z200259	1	0	63	24.87	3	0	0	0	0	140	81	17	20	78.3	45.7	32.6	17	61	101.9	8.6	6.3	2.3	3.45	1.49	1.52	0.87	249	5.52	5.5
0Z200260	0	0	62	22.43	2	1	0	1	1	150	88	22	32	78.8	45.8	33	172	69	89.54	9.4	7.7	1.7	7.79	1.47	4.25	4.14	192	6	6
0Z200261	0	0	58	24.29	3	0	0	0	1	129	88	20	21	77.7	47.4	30.3	16	62	104.8	7.2	4.9	2.3	5.2	1.22	3.62	1.29	231	5.47	6
0Z200262	0	0	65	23.17	2	0	0	0	0	156	88	19	24	76.4	46.9	29.5	22	53	105.24	10.2	7.8	2.4	4.93	1.98	2.55	0.7	291	5.87	6.5
0Z200263	0	0	63	19.46	2	1	1	0	0	131	78	15	19	74.8	46.7	28.1	23	53	106.73	9.8	7.1	2.7	3.93	1.58	1.93	1.24	256	9.09	6
0Z200265	0	0	66	23.62	2	0	0	0	0	138	71	12	16	79.7	44.1	35.6	12	44	111.1	16.5	11.8	4.7	3.99	1.36	2.17	1.09	273	6.13	6
0Z200267	0	0	58	19.02	2	0	0	0	0	133	60	94	57	82	51.2	30.8	16	56	108.56	11.8	8.6	3.2	5.33	1.86	2.84	1	194	5.68	5.5
0Z200268	0	0	64	28.56	4	1	0	0	0	135	78	15	18	79.7	47.2	32.5	14	56	104.08	8.3	6.4	1.9	4.83	1.53	2.94	1.39	243	5.52	6
0Z200269	0	0	60	27.18	3	0	0	0	1	135	78	28	27	75.8	47.4	28.4	65	74	83.44	14.1	10.2	3.9	5.1	1.14	2.99	2.12	342	5.66	5.5
0Z200270	0	0	64	28.82	4	1	1	0	1	142	89	24	19	75.4	44.1	31.3	56	80	73.83	14.8	10.7	4.1	4.6	1.17	2.7	1.5	298	7.36	6
0Z200271	0	0	62	NA	NA	0	0	0	0	141	79	15	20	74.6	46.8	27.8	12	64	98.06	10.8	8.3	2.5	5.26	1.85	2.76	1.04	221	5.69	5.5
0Z200272	0	0	64	23.73	2	0	0	0	1	140	89	22	24	79.7	46.6	33.1	34	54	105.33	10.6	8.3	2.3	6.66	1.23	2.66	4.12	338	6.1	6.5
0Z200273	0	0	58	23.1	2	0	0	0	0	137	74	15	19	77.9	45.9	32	16	69	92.09	11.5	9.1	2.4	6.13	1.24	4.45	1.09	275	5.63	7.5
0Z200274	0	0	60	25.24	3	0	0	0	0	133	86	20	21	74.1	43.5	30.6	14	60	104.64	7.6	5.4	2.2	5.14	1.35	3.35	1.04	366	5	5.5
0Z200275	0	0	63	28.44	4	1	1	0	0	166	93	21	20	74.5	45.3	29.2	15	56	104.81	10.8	8.1	2.7	5.11	1.66	2.98	0.87	318	7.18	7.5
0Z200276	1	0	67	26.32	3	1	1	0	1	177	97	28	27	74.8	44.9	29.9	21	76	76.92	8.9	6.8	2.1	6.02	1	3.83	2.29	302	7.42	5.5
0Z200277	0	0	61	28.59	4	0	0	0	1	130	76	18	38	73.7	43.8	29.9	30	61	103.34	9.4	6.6	2.8	4.08	1.56	2.08	1.16	283	5.13	6
0Z200278	0	0	63	24.67	3	0	0	0	1	124	71	13	19	76	45	31	61	75	80.38	9	6.7	2.3	5.32	1.42	3.46	1.56	269	4.86	7
0Z200281	0	0	48	21.55	2	0	0	0	0	117	82	14	13	79.6	47.7	31.9	14	74	90.78	10.7	8.4	2.3	5.1	1.29	3.44	1.27	271	4.48	7
0Z200283	1	0	48	24.34	3	0	0	0	0	106	71	13	17	77.5	45.4	32.1	18	61	113.23	12.5	9.8	2.7	5.49	1.87	3.21	0.75	279	5.43	6
0Z200284	1	0	50	19.34	2	0	0	0	0	101	59	12	20	71.2	40.9	30.3	11	78	83.99	12.9	9.6	3.3	4.24	1.51	2.25	0.84	273	4.56	5.5
0Z200285	0	0	51	23.42	2	0	0	0	0	125	71	21	22	69.2	42.3	26.9	12	70	95.06	6.1	4.3	1.8	3.82	1.37	2.09	0.69	283	4.8	6.5
0Z200287	0	0	54	25.61	3	0	0	0	1	129	82	21	19	76.3	45.6	30.7	50	64	103.73	18.5	13.8	4.7	5.21	1.88	3	0.94	281	5.41	6
0Z200289	1	0	54	20.95	2	0	0	0	0	106	62	8	14	70	41.5	28.5	9	53	113.69	10.8	8	2.8	3.5	1.46	1.63	1.01	216	4.8	7.5
0Z200291	0	0	50	23.6	2	1	0	0	0	137	71	26	24	82.1	47.6	34.5	20	70	95.73	14.7	11.7	3	5.59	1.18	4	1.56	340	5.17	6.5
0Z200294	0	0	56	23.88	2	0	0	0	0	125	73	23	23	70.7	42.8	27.9	137	75	84.44	7.1	5.2	1.9	6.25	1.99	3.79	1	268	5.39	6.5
0Z200295	0	0	53	25.66	3	0	0	0	0	113	73	21	18	75.8	46.2	29.6	63	60	109.92	7.2	5.5	1.7	4.47	1.1	2.54	2.58	383	6.09	NA
0Z200299	0	0	54	19.06	2	0	0	0	0	116	67	16	26	75.4	44.1	31.3	19	61	108.55	15.1	12.5	2.6	5.68	1.38	3.51	2.41	297	5.08	5.5
0Z200300	0	0	48	22.18	2	0	0	0	0	120	68	14	21	74.8	43.9	30.9	15	55	117.15	13.9	11.1	2.8	5.37	1.35	3.07	1.52	307	5.42	5.5
0Z200301	0	0	48	21.55	2	0	0	0	0	127	73	12	18	72.8	41.4	31.4	14	60	113.84	6.8	5.2	1.6	5.4	1.64	3.03	1.3	189	4.92	7
0Z200302	0	0	54	22.1	2	0	0	0	0	134	89	15	17	80.1	45.9	34.2	23	70	93.08	15.4	11.6	3.8	5.85	1.11	3.89	2.25	356	5.68	6
0Z200303	0	0	55	20.87	2	0	0	0	0	121	79	19	17	70.3	43.3	27	13	58	109.6	11.3	7.9	3.4	4.07	1.41	2.34	0.71	320	4.67	8
0Z200304	0	0	55	20.03	2	0	0	0	0	104	62	15	18	68.6	39.8	28.8	17	61	107.79	9.7	8.2	1.5	5.72	1.49	3.47	2.23	262	5.15	7.5
0Z200307	1	0	66	19.69	2	0	0	1	0	123	62	12	19	74.9	48.3	26.6	13	65	93.57	16.3	12	4.3	4.56	1.78	2.24	1.29	294	5.72	5.5
0Z200312	0	0	61	24.34	3	1	0	0	1	168	91	18	24	83.8	47.8	36	26	70	88.61	16.7	13.4	3.3	8.36	1.6	6.06	1.76	407	6.42	6
0Z200313	0	0	60	26.95	3	0	0	0	1	113	70	18	18	74.7	44.4	30.3	25	83	72.63	9.9	7.6	2.3	6.01	1.37	4.18	1.04	346	5.56	5
0Z200315	0	0	51	25.19	3	0	0	0	0	94	65	17	19	78.4	45.6	32.8	11	77	84.72	10.7	8.1	2.6	5.38	1.85	2.86	1.07	250	4.98	5.5
0Z200316	0	0	55	19.93	2	0	0	0	0	115	61	15	20	76.1	44.8	31.3	17	56	110.87	10.6	8.2	2.4	5.47	1.51	3.81	0.87	224	5.12	5.5
0Z200319	0	0	54	19.86	2	0	0	0	0	117	68	28	28	71.5	45.4	26.1	47	71	91.5	6	4.8	1.2	5.26	2.45	2.33	0.92	294	4.62	6
0Z200320	0	0	68	23.58	2	0	0	0	0	155	87	18	22	72.7	46	26.7	20	62	97.69	17.3	13.3	4	4.14	1.27	2.14	1.68	273	5.56	6
0Z200321	0	0	49	21.78	2	0	0	0	0	116	70	12	18	75.9	45.6	30.3	13	96	65.8	14.3	10.9	3.4	5.15	1.97	2.65	1.16	240	4.54	6.5
0Z200323	0	0	60	24.69	3	0	0	0	1	117	69	15	20	73.2	46.8	26.4	12	62	103.34	10.7	8.3	2.4	6.07	1.06	4.31	2.34	436	5.63	5.5
0Z200325	0	0	48	21.87	2	0	0	0	0	127	75	18	21	71.1	43.9	27.2	13	57	115.78	10.9	8.2	2.7	4.26	1.46	2.55	0.81	205	4.79	6
0Z200326	0	0	50	NA	NA	1	0	0	1	NA	NA	13	16	74.7	44.9	29.8	14	72	92.53	6.3	5.2	1.1	4.63	1.13	2.97	2.13	306	5.86	7.5
0Z200328	0	0	48	23.37	2	0	0	0	0	107	58	15	17	73.2	44.6	28.6	11	59	114.48	7.4	5.5	1.9	4.48	1.78	2.42	0.71	202	5.9	7
0Z200329	0	0	47	22.41	2	0	0	0	0	117	72	29	22	80.3	45.2	35.1	12	63	111.05	11.9	8.7	3.2	4.29	1.68	2.14	1.26	275	5.37	7.5
0Z200330	0	0	47	21.12	2	0	0	0	0	114	70	23	20	80.8	45.2	35.6	11	68	101.26	8.1	6	2.1	5.89	1.59	3.8	0.81	307	5.41	5.5
0Z200331	0	0	54	NA	NA	0	0	0	0	102	51	16	22	77.7	47.2	30.5	11	60	109.15	13	10	3	4.5	1.06	2.97	1.22	306	4.98	7.5
0Z200332	0	0	54	21.41	2	0	0	0	0	133	84	13	20	76.4	45.3	31.1	16	67	98.14	7.9	5.8	2.1	5.31	1.66	3.3	0.91	237	4.78	5.5
0Z200333	0	0	54	23.04	2	0	0	0	0	98	61	14	20	65.8	41	24.8	18	60	109.15	19.8	16	3.8	5.71	1.77	3.58	0.66	259	4.63	7.5
0Z200336	0	0	50	27.87	3	0	0	0	0	106	73	10	14	71.2	40.3	30.9	11	49	119.99	11.6	9.3	2.3	5.44	1.12	3.7	1.81	243	5.63	6
0Z200337	0	0	51	20.41	2	0	0	0	0	109	63	13	19	79.8	48	31.8	18	90	70.15	10.3	7.9	2.4	5.6	1.49	3.48	1.5	360	5	7
0Z200338	0	0	51	NA	NA	0	0	0	0	NA	NA	13	19	78.6	43.3	35.3	12	63	107.98	8.2	6.4	1.8	5.61	1.27	3.72	1.44	222	4.92	NA
0Z200340	0	0	52	21.91	2	0	0	0	0	121	71	17	22	70.7	42.5	28.2	17	51	116.77	11.6	9.1	2.5	5.48	1.66	3.36	1.23	224	5.45	6.5
0Z200343	0	0	54	24.8	3	0	0	0	1	114	59	34	25	74.6	45.2	29.4	51	62	107.79	9.4	6.5	2.9	4.93	1.32	3.15	1.85	316	5.44	5
0Z200345	0	0	55	22.55	2	0	0	0	0	113	64	17	19	75.3	44.9	30.4	15	63	104.99	9.8	7.6	2.2	5.87	1.43	4.11	1.27	250	4.76	6
0Z200347	0	0	48	22.55	2	0	0	0	0	112	72	10	16	73.3	47.4	25.9	9	52	119.33	11.5	8.3	3.2	4.63	1.62	2.69	0.49	193	5.03	6
0Z200352	0	0	48	21.87	2	0	0	0	0	109	64	13	14	67.1	40.8	26.3	14	56	116.46	11.2	7.8	3.4	3.76	1.53	1.86	1.26	282	4.69	6.5
0Z200358	0	0	54	18.29	1	0	0	0	0	105	59	19	21	74.4	46.9	27.5	21	63	105.73	11.4	8.1	3.3	4.91	1.84	2.46	1.1	254	5.58	NA
0Z200359	0	0	63	22.84	2	0	0	0	0	112	74	7	20	81.8	46.6	35.2	26	74	81.7	10.7	8.3	2.4	6.3	1.36	4.48	0.81	365	5.23	5.5
0Z200362	0	0	54	24.38	3	0	0	0	0	128	71	17	17	72.5	44.1	28.4	19	53	113.69	8.2	6.3	1.9	5.92	1.48	4.15	1.51	243	5.35	7.5
0Z200365	0	0	51	20.93	2	0	0	0	0	135	84	9	12	69.1	43.1	26	12	67	100.23	16	11.6	4.4	4.42	1.07	2.71	1.47	310	5.34	6
0Z200366	0	0	51	20.7	2	0	0	0	0	122	79	15	19	76.9	47	29.9	13	62	110.09	13.4	10.7	2.7	5.46	2.17	2.82	0.58	272	5.06	7
0Z200368	0	0	49	24.95	3	0	0	0	1	116	81	20	16	73.3	40.7	32.6	11	57	114.97	10.9	8	2.9	4.62	1.58	2.83	0.58	239	5.4	6.5
0Z200370	0	0	53	23.53	2	0	0	0	1	112	69	40	28	73.7	48.3	25.4	84	60	109.92	10.3	8.2	2.1	7.44	1.91	4.81	1.54	296	5.88	6
0Z200374	0	0	49	18.51	2	0	0	0	1	107	69	11	15	73.2	43.3	29.9	9	39	130.26	10.3	8	2.3	4.64	1.72	2.26	1.03	207	5.19	6.5
0Z200376	0	0	54	24.21	3	0	0	0	1	114	79	18	21	75.8	42.4	33.4	17	65	101.81	10.1	7.8	2.3	6.18	1.17	4.23	1.73	244	7.11	7
0Z200380	0	0	50	23.53	2	0	0	0	0	110	68	19	23	79.9	44.6	35.3	11	64	106.69	6.6	4.9	1.7	5.21	1.56	3	1.11	258	5.54	6.5
0Z200385	1	0	50	18.39	1	0	0	0	0	113	71	22	24	71.8	42.8	29	25	55	115.52	21.7	17.6	4.1	5.37	1.26	3.76	0.95	219	5.36	7
0Z200386	0	0	55	19.98	2	0	0	0	0	116	74	35	32	73.3	42.2	31.1	15	61	107.79	13	10.6	2.4	5.82	2.46	2.71	0.64	225	4.61	6.5
0Z200387	0	0	55	22.32	2	0	0	0	0	134	82	17	22	74.8	45.9	28.9	33	57	110.23	9.4	7	2.4	5.04	2.49	2.12	0.71	238	5.82	8
0Z200389	0	0	60	26.91	3	1	0	0	0	133	64	15	20	79.8	47.5	32.3	17	59	105.22	9.2	6.8	2.4	4.57	1.26	2.17	2.71	259	5.04	6.5
0Z200390	0	0	66	26.54	3	1	0	0	0	136	81	13	16	74	46.4	27.6	14	74	80	6.2	4.4	1.8	5.35	1.36	3.54	1.17	427	5.54	6
0Z200393	0	0	55	20.11	2	0	0	0	0	100	60	29	33	72.4	43	29.4	34	69	94.05	11.5	8.8	2.7	4.85	1.07	3.3	1.27	357	4.85	6.5
0Z200395	0	0	48	NA	NA	0	0	0	1	119	74	32	26	79.5	47.4	32.1	148	74	90.78	7.5	5.8	1.7	5.11	1.45	3.28	1	280	5.28	6.5
0Z200396	0	0	48	NA	NA	0	0	0	0	NA	NA	12	15	72.5	45.5	27	17	57	115.78	16.7	13.2	3.5	4.71	1.64	2.77	0.64	241	4.53	7
0Z200397	0	0	54	21.09	2	0	0	0	1	94	57	30	29	81.4	46.8	34.6	17	76	84.27	7.2	5.5	1.7	6.22	2.03	3.81	0.71	332	6.08	5.5
0Z200398	0	0	70	27.33	3	1	0	0	0	195	85	18	21	81	41.9	39.1	64	61	97.01	8.8	7	1.8	5.65	1.46	3.53	1.2	382	5.4	6.5
0Z200399	0	0	54	NA	NA	0	0	0	0	133	73	13	20	74.1	44.1	30	11	60	109.15	14.6	11.6	3	5.65	2.25	2.73	0.98	252	5.08	6
0Z200400	0	0	54	22.03	2	0	0	0	0	142	83	14	16	75.7	45.5	30.2	23	59	109.75	9	7.1	1.9	4.58	0.95	2.74	2.41	373	5.55	6
0Z200402	0	0	54	NA	NA	0	0	0	1	131	76	30	24	74.8	45.3	29.5	94	60	109.15	9.9	7.6	2.3	5.61	1.37	2.97	1.86	236	4.89	6
0Z200403	1	0	64	19.77	2	0	0	0	0	146	91	24	29	72	46.3	25.7	22	62	100.48	13.2	10.5	2.7	4.49	1.78	2.13	0.89	237	5.74	5
0Z200404	0	0	49	19.67	2	0	0	0	0	112	64	21	27	79.1	47.4	31.7	17	64	107.44	6.8	5.3	1.5	5.06	1.93	2.78	0.64	280	5.14	5
0Z200405	0	0	51	NA	NA	0	0	0	0	NA	NA	28	30	78	44.3	33.7	44	65	103.97	9.7	7.6	2.1	5.52	1.42	3.57	1.46	338	4.98	6
0Z200407	0	0	50	22.03	2	0	0	0	0	99	61	21	20	72.4	40.8	31.6	11	61	111.65	7.4	5.7	1.7	6.07	1.69	3.64	0.81	227	5.34	6.5
0Z200408	0	0	54	25.16	3	1	0	0	0	122	80	17	17	76.3	44.7	31.6	48	65	101.81	11.9	9	2.9	5.72	1.38	3.41	1.95	352	5.35	NA
0Z200409	0	0	55	18.9	2	0	0	0	0	121	73	22	28	78.8	48.2	30.6	10	61	107.79	9	6.2	2.8	4.11	1.87	1.98	0.77	215	4.95	7.5
0Z200415	0	0	54	24.69	3	0	0	0	1	141	83	20	19	76.2	43	33.2	34	62	107.79	12.5	9.5	3	6.49	1.3	4.48	1.42	354	6.35	5.5
0Z200416	0	0	54	20.75	2	0	0	0	1	120	76	29	22	77.8	47.9	29.9	32	51	115.14	11.5	9.6	1.9	6.57	1.92	3.97	1.34	225	4.95	5.5
0Z200418	0	0	55	27.88	3	0	0	0	1	152	90	20	19	76.1	43.2	32.9	19	61	107.79	10.8	8.5	2.3	6.7	1.63	4.47	1.64	315	5.54	5.5
0Z200419	0	0	48	22.43	2	0	0	0	0	132	74	12	18	75.8	44.7	31.1	20	64	108.2	9.8	7.8	2	4.58	1.51	2.73	1.14	279	5.41	5.5
0Z200420	0	0	54	25.07	3	0	0	0	1	144	88	18	17	79.8	47.5	32.3	24	65	101.81	9.6	7.9	1.7	5.81	1.48	4.05	1.97	208	5.47	5.5
0Z200421	0	0	54	20.46	2	0	0	0	0	129	73	21	36	81.9	48.2	33.7	44	59	109.75	13.5	10.8	2.7	5.8	1.64	3.81	0.72	243	4.78	6
0Z200422	0	0	54	22.86	2	0	0	0	0	135	77	17	16	68.4	42.1	26.3	14	56	111.65	12.4	9.6	2.8	4.81	1.38	3.12	0.91	286	5.28	8
0Z200423	0	0	54	NA	NA	0	0	0	1	155	86	46	32	80.1	46.7	33.4	35	53	113.69	12	9.5	2.5	5.45	1.07	3.79	1.9	293	11.7	5
0Z200425	0	0	51	22.92	2	0	0	0	0	149	94	17	16	77.3	47.8	29.5	28	53	116.11	9.9	7.4	2.5	4.71	1.74	2.63	0.83	270	5.23	6.5
0Z200426	1	0	54	20.55	2	0	0	0	0	126	99	13	18	73.8	43.3	30.5	19	76	84.27	6.7	5.1	1.6	5.11	1.38	3.07	0.99	297	5.49	6
0Z200429	0	0	49	23.55	2	0	0	0	0	111	66	13	13	73.3	44.8	28.5	14	66	103.52	20.4	15.2	5.2	5.52	2.73	2.14	0.5	378	4.95	6
0Z200431	0	0	47	23.21	2	0	0	0	0	117	71	17	22	73.5	42.3	31.2	37	72	94.5	4.3	3.2	1.1	4.47	1.74	2.45	0.73	273	4.82	6
0Z200432	0	0	46	22.34	2	0	0	0	0	119	77	28	24	74.4	45.9	28.5	27	45	126.92	7.6	5.7	1.9	5.72	1.49	3.77	0.8	174	5.53	6
0Z200436	0	0	49	22.65	2	0	0	0	0	111	40	18	20	72	44.6	27.4	14	52	118.5	8.6	6.1	2.5	4.93	1.39	3.07	1.19	276	5.3	6
0Z200437	0	0	48	22.63	2	0	0	0	0	162	93	14	17	72.2	44.3	27.9	11	56	116.46	9.5	7.4	2.1	5.94	1.63	4.17	0.91	201	5	6
0Z200438	0	0	47	22.6	2	0	0	0	0	93	54	10	17	70.4	43.1	27.3	20	60	114.65	8.2	6.2	2	4.05	1.79	1.98	0.69	270	4.85	6
0Z200439	0	0	48	23.61	2	0	0	0	0	128	80	14	30	77.4	44	33.4	35	55	117.15	8.9	6.6	2.3	4.18	1.52	2.45	0.65	226	4.73	5.5
0Z200441	0	0	49	22.98	2	0	0	0	0	145	70	8	15	76.9	46.8	30.1	15	53	117.76	11.4	8.4	3	4.56	1.4	2.69	1.44	257	5.49	6
0Z200444	0	0	47	21.47	2	0	0	0	0	115	73	16	18	79.5	45	34.5	23	71	96.11	4.1	3	1.1	4.03	2.15	1.63	0.8	238	5.3	5.5
0Z200446	0	0	48	22.55	2	0	0	0	0	119	66	14	25	74.3	44	30.3	11	61	113.23	12.2	9.6	2.6	4.98	1.58	2.77	1.14	254	5.56	7
0Z200447	0	0	47	22.99	2	0	0	0	0	97	57	15	23	81.1	46.9	34.2	13	68	101.26	9.3	6.7	2.6	4.39	1.39	2.7	0.83	265	5.1	6
0Z200448	0	0	46	26.32	3	0	0	0	0	113	75	23	23	78.6	46.4	32.2	12	63	111.84	11.6	8.8	2.8	5.16	2.07	2.74	1.01	280	5.09	5.5
0Z200450	0	0	50	19.69	2	0	0	0	0	110	69	17	23	74.2	42.4	31.8	16	70	95.73	9.6	7.5	2.1	5.3	2.42	2.37	0.36	317	4.65	5.5
0Z200455	0	0	56	19.69	2	0	1	0	0	103	65	14	19	70.9	41.6	29.3	19	66	98.55	9.9	7	2.9	3.83	0.95	2.68	0.83	401	4.93	6.5
0Z200457	0	0	61	NA	NA	0	0	0	0	121	65	27	25	72.9	44.3	28.6	15	77	78.97	8.4	6.7	1.7	5.53	1.16	3.77	1.8	263	5.5	6
0Z200460	0	0	46	27.42	3	0	0	0	0	102	58	16	19	74	43.6	30.4	8	64	109.73	13.1	10.6	2.5	5.98	1.81	3.58	1.07	228	5.25	5.5
0Z200462	0	0	46	18.67	2	0	0	0	0	112	70	11	16	72.7	43.9	28.8	19	63	111.84	16.3	13.3	3	5.14	2.09	2.72	0.85	239	5.24	NA
0Z200464	0	0	47	22.53	2	0	0	0	1	109	61	19	25	80.2	46.3	33.9	15	62	113.22	13.2	9.8	3.4	4.87	1.5	3.13	0.9	257	5.84	8
0Z200466	0	0	49	23.77	2	0	0	0	0	114	75	19	25	87.3	50.9	36.4	26	61	112.43	12.6	10	2.6	4.96	1.72	3.05	0.99	265	5.88	7
0Z200468	0	0	47	23.95	3	1	0	0	0	126	76	31	34	86.1	47.1	39	20	62	113.22	12.8	10.2	2.6	6.08	1.4	3.82	1.87	247	4.87	5.5
0Z200471	0	0	47	22.38	2	1	0	0	0	111	70	35	39	80.1	39.3	40.8	47	78	85.78	7.6	5.9	1.7	5.52	2.09	2.55	2.58	298	3.84	7.5
0Z200472	1	0	45	NA	NA	0	0	0	0	123	70	8	12	72.3	42.5	29.8	11	47	126	14.2	10.8	3.4	4.77	1.87	2.43	0.97	244	5.49	6
0Z200473	0	0	46	31.57	4	1	0	0	0	141	84	20	20	78.3	45.1	33.2	18	72	95.16	14	10.2	3.8	4.83	1.32	2.94	0.89	414	4.98	5.5
0Z200474	0	0	47	19.51	2	0	0	0	0	99	76	15	20	79.7	49.5	30.2	15	83	79.57	10.2	8.4	1.8	6.5	1.91	3.9	1.08	234	5.35	5.5
0Z200477	0	0	48	NA	NA	0	0	0	0	117	75	29	24	77.1	46.7	30.4	24	59	114.48	12.1	9.7	2.4	5.17	1.49	3.22	1.05	345	5.18	7
0Z200478	0	0	46	20.99	2	0	0	0	0	121	49	10	16	71.7	47.4	24.3	13	55	118.81	11.2	8.1	3.1	3.83	1.26	2.42	1.13	194	5.47	6
0Z200480	0	0	54	19.92	2	0	0	0	0	140	77	16	23	76.7	47.1	29.6	17	54	113	20.9	17.3	3.6	6.11	1.48	3.85	2.2	316	5.15	7
0Z200483	0	0	46	30.25	4	0	0	0	0	138	76	150	75	75.1	47.6	27.5	11	47	125.11	8.1	5.8	2.3	3.61	1.06	2.43	0.43	227	5.01	5.5
0Z200484	0	0	45	NA	NA	0	0	0	0	NA	NA	23	22	76.4	45.4	31	19	53	121.11	15.4	11.5	3.9	4.87	2.16	2.31	0.67	252	5.38	6
0Z200485	0	0	46	23.59	2	0	0	0	1	134	74	14	15	72	44.9	27.1	25	64	109.73	12.9	9.8	3.1	4.2	1.08	2.65	1.95	363	5.94	5.5
0Z200486	1	0	45	21.39	2	0	0	0	0	118	80	9	13	74.1	46	28.1	14	64	110.5	10.3	7.7	2.6	4.23	1.46	2.46	0.95	221	4.76	5.5
0Z200488	0	0	46	24.25	3	0	0	0	0	108	53	32	23	79.5	50.3	29.2	13	63	111.84	11.9	8.9	3	4.52	1.49	2.78	0.87	373	5.84	5.5
0Z200489	0	0	45	23.43	2	0	0	0	0	130	88	13	17	72.6	44.6	28	11	55	119.65	8.2	6.4	1.8	4.82	1.32	3.25	0.69	322	5.39	7.5
0Z200490	0	0	47	22.45	2	0	0	0	0	122	71	31	22	86.2	46.6	39.6	96	63	111.05	10.2	8	2.2	4.85	1.07	2.81	2.03	269	5.8	6
0Z200491	0	0	45	23.04	2	0	0	0	0	106	54	11	19	73	41.9	31.1	16	62	114.83	12.2	8.9	3.3	4.83	1.81	2.7	0.69	301	4.8	7
0Z200492	0	0	48	NA	NA	0	0	0	0	123	68	17	17	71.7	45.7	26	14	58	115.12	9.3	8	1.3	5.86	1.26	3.1	2.48	335	6.28	5
0Z200493	0	0	45	20.78	2	0	0	0	0	115	64	21	26	79	49.2	29.8	18	65	108.45	7	5.2	1.8	3.88	1.59	1.79	0.54	274	4.47	5.5
0Z200497	0	0	45	23.37	2	0	0	0	0	139	89	22	19	77.2	44.4	32.8	40	63	112.63	9.1	6.5	2.6	3.77	1.53	2.1	0.56	222	5.22	6
0Z200499	0	0	44	22.51	2	0	0	0	0	104	65	10	15	74.1	45.7	28.4	15	56	119.78	16.7	10.4	6.3	5.18	2.1	2.61	1.06	205	5.27	5.5
0Z200500	0	0	46	23.2	2	0	0	0	0	114	71	10	17	69	41.9	27.1	15	54	119.53	13.7	10.4	3.3	4.56	1.64	2.38	1.38	227	4.58	7
0Z200502	0	0	46	22.34	2	0	0	0	0	105	55	11	17	66.7	42	24.7	13	61	114.83	8	6	2	4.78	1.7	2.58	1.08	362	5.45	5.5
0Z200503	0	0	46	24.02	3	0	0	0	0	128	92	16	20	70.5	43.7	26.8	13	81	82.53	12.4	9.3	3.1	4.2	1.4	2.49	1.27	230	5.1	6
0Z200507	0	0	46	19.6	2	0	0	0	0	112	79	13	17	79.6	52	27.6	19	60	115.46	8.9	6.8	2.1	5.9	1.97	3.46	1.13	284	5.43	6.5
0Z200510	0	0	45	NA	NA	0	0	0	1	151	86	45	29	74.7	48.3	26.4	77	50	123.46	8.7	6.5	2.2	6.78	1.9	4.05	1.96	510	5.79	6.5
0Z200511	0	0	46	21.65	2	0	0	0	0	125	77	16	28	80.2	49.7	30.5	11	67	103.82	12.8	10.3	2.5	5.95	1.25	4.36	1.02	254	5.38	7
0Z200512	0	0	46	23.46	2	0	0	0	0	129	87	14	16	73.2	44.5	28.7	18	57	117.42	15.1	11.8	3.3	5.29	1.33	3.38	2.17	284	4.96	6.5
0Z200517	0	0	55	21.75	2	0	0	0	0	111	67	31	31	71.1	42.3	28.8	14	88	70.09	10.6	8.7	1.9	6.17	1.37	3.93	1.64	348	5.48	6
0Z200518	1	0	46	18.46	1	0	0	0	0	111	67	17	25	77	46.1	30.9	12	70	98.46	12.2	9.6	2.6	6.32	2.42	3.15	1.03	239	4.82	5.5
0Z200521	0	0	54	26.74	3	0	0	0	0	132	62	28	24	76.9	44.1	32.8	17	56	111.65	8.4	5.4	3	3.21	1.3	1.65	1.02	298	6.5	5.5
0Z200523	0	0	52	24.29	3	0	0	0	0	144	87	18	26	73.3	46.9	26.4	14	72	91.24	10.8	8.1	2.7	4.16	1.72	2.44	0.48	300	4.94	6
0Z200524	0	0	54	20.97	2	0	0	0	0	128	83	10	16	75.3	48.3	27	12	65	101.81	13.2	9.7	3.5	5.05	1.91	2.62	1.19	193	5.01	6
0Z200525	0	0	57	19.3	2	0	0	0	0	130	93	11	23	79.4	47.4	32	11	60	106.87	9.3	7	2.3	5.71	1.84	3.33	0.93	270	5.7	6
0Z200527	0	0	55	21.07	2	0	0	0	1	101	72	17	22	67.9	42.5	25.4	22	54	112.2	6	4.4	1.6	4.06	1.33	2.53	0.89	312	5.02	7
0Z200528	0	0	53	23.78	2	0	0	0	0	118	60	12	15	71.3	42.6	28.7	23	68	97.08	12.7	9.2	3.5	4.12	1.32	2.59	1.19	350	4.71	6
0Z200530	0	0	53	22.15	2	0	0	0	0	118	72	25	25	71	43.1	27.9	14	60	109.92	7.6	6	1.6	5.43	1.85	2.89	0.78	287	5.2	NA
0Z200542	0	0	48	21.91	2	0	0	0	1	114	62	22	17	71.9	45.7	26.2	25	65	106.19	10.9	7.9	3	3.88	1.05	2.72	0.7	312	4.67	6.5
0Z200543	1	0	59	24.16	3	0	0	0	0	106	60	26	24	76.4	45.3	31.1	32	63	102.08	10.1	8	2.1	4.16	1.2	2.31	1.63	325	6.02	6.5
0Z200544	0	0	48	22.46	2	0	0	0	0	103	64	21	18	76.2	46	30.2	50	46	124.24	8.7	7.1	1.6	6.37	1.48	4.36	1.08	325	5.05	5.5
0Z200548	0	0	44	23.96	3	0	0	0	0	122	81	15	19	76.5	47.2	29.3	21	68	103.42	9	6.4	2.6	4.24	1.39	2.27	1.1	303	5.41	5.5
0Z200550	0	0	45	20.29	2	0	0	0	0	125	70	12	21	77.4	46.4	31	19	63	112.63	10.1	8.1	2	5.22	2.09	2.55	1	232	4.57	6.5
0Z200552	0	0	44	21.96	2	0	0	0	0	119	70	16	19	79.1	47.3	31.8	10	60	117.09	8	5.4	2.6	4.32	1.86	2.17	0.39	336	4.87	6.5
0Z200554	0	0	45	19.14	2	0	0	0	0	111	65	11	20	72	44.1	27.9	16	59	116.91	14.2	11.6	2.6	6.48	1.73	4.53	1.22	221	4.47	7
0Z200555	0	0	44	27.4	3	0	0	0	0	114	72	12	16	70.9	43.6	27.3	13	61	116.45	10.1	8	2.1	6.24	1.31	4.3	1.19	274	5.85	6.5
0Z200557	0	0	44	17.83	1	0	0	0	0	100	61	20	19	76.8	43.9	32.9	24	57	119.08	11.8	8.8	3	4.49	1.85	2.39	0.65	232	5.21	6
0Z200560	0	0	44	NA	NA	0	0	0	0	101	56	10	14	71.2	44.1	27.1	16	56	119.78	13.7	10.6	3.1	4.97	1.68	2.84	1.01	205	4.75	6.5
0Z200561	0	0	45	20.56	2	0	0	0	0	113	43	10	17	72.6	42.8	29.8	9	63	112.63	7.2	5.5	1.7	4.23	1.54	2.45	1.04	198	4.86	6.5
0Z200562	0	0	44	22.87	2	0	0	0	0	118	68	9	17	76.1	44.5	31.6	16	64	111.28	16.9	12.4	4.5	4.2	1.88	2.02	0.68	228	5.43	6
0Z200563	1	0	45	20.57	2	0	0	0	0	106	62	13	15	72.4	44.4	28	11	47	126	8.8	6.8	2	4.47	1.71	2.42	1	300	5.4	7.5
0Z200565	0	0	44	21.37	2	0	0	0	0	120	67	14	14	72.2	43.6	28.6	14	69	101.61	16.3	12.4	3.9	5.04	1.57	3.03	0.68	204	4.72	6
0Z200567	0	0	44	25.14	3	1	0	0	0	141	81	10	12	78.8	44.7	34.1	28	54	121.22	12.4	9.2	3.2	4.85	1.45	3	0.8	273	5.6	6
0Z200568	0	0	43	22.68	2	0	0	0	0	123	80	11	16	75.6	44	31.6	15	53	122.83	9.9	7.1	2.8	4.28	1.19	2.78	1.01	283	5.11	6
0Z200569	0	0	45	20.94	2	0	0	0	0	114	75	10	12	73	47.4	25.6	36	56	118.94	18.2	13.5	4.7	4.16	1.37	2.57	1.19	269	5.51	6
0Z200570	0	0	45	22.95	2	0	0	0	0	125	64	10	16	74.3	47.5	26.8	28	63	112.63	9.6	7.6	2	5.23	1.44	3.3	1.46	255	5.06	6
0Z200572	0	0	44	25.1	3	0	0	0	0	115	79	16	20	75	48.1	26.9	21	50	124.33	13.5	10.2	3.3	5.57	1.48	3.73	0.68	229	4.7	6.5
0Z200575	0	0	45	23.82	2	0	0	0	0	130	85	26	21	75.1	47.5	27.6	11	54	120.37	9.3	6.4	2.9	3.99	1.67	1.91	0.46	224	5.8	5
0Z200579	0	0	44	27.35	3	0	0	0	1	145	87	27	22	73.5	46.4	27.1	25	70	99.85	16.3	12.7	3.6	4.76	1.11	2.96	1.78	320	5.43	6.5
0Z200580	1	0	47	17.14	1	0	0	0	0	105	79	11	17	74.4	45.5	28.9	18	56	117.28	14.4	11.2	3.2	4.54	1.65	2.42	0.85	291	5.08	6.5
0Z200581	0	0	45	20.91	2	0	0	0	0	120	79	13	17	75.9	46	29.9	15	60	116.27	11.2	8.2	3	4.75	1.87	2.6	0.67	202	5.07	7
0Z200582	0	0	47	22.8	2	0	0	0	0	115	71	13	21	73.7	42.7	31	14	66	104.98	9.2	6.8	2.4	3.96	1.45	2.32	0.78	301	6	5.5
0Z200584	0	0	45	21.24	2	0	0	0	0	137	90	18	20	81.3	46.7	34.6	17	59	116.91	12	9.2	2.8	5.16	1.77	2.91	1.02	252	4.81	8
0Z200585	0	0	47	22.06	2	0	0	0	1	119	63	17	19	72.1	46.7	25.4	20	48	123.38	10.6	8	2.6	4.78	1.32	3.25	0.88	221	5.28	6
0Z200587	0	0	45	20.88	2	0	0	0	0	105	70	13	17	77.1	47.7	29.4	10	74	92.71	9.2	7.2	2	6.09	2.13	3.21	1.2	297	4.85	6.5
0Z200590	0	0	45	21.79	2	0	0	0	0	120	87	10	15	70.7	43.7	27	15	73	94.25	4.2	3.1	1.1	3.59	1.17	2.03	0.73	241	4.64	7
0Z200596	0	0	54	28.67	4	0	0	0	1	136	87	27	21	78.7	44.4	34.3	41	52	114.41	9.7	6.8	2.9	4.79	1.29	3.19	1.71	314	5.12	5.5
0Z200597	0	0	53	21.79	2	0	0	0	0	104	68	15	22	72.9	44.3	28.6	10	68	97.08	11.4	8.9	2.5	5.26	1.84	3.03	1.03	210	4.84	6
0Z200598	0	0	52	21.18	2	1	0	0	0	124	71	12	16	79.9	46.4	33.5	20	53	115.3	9.4	7	2.4	4.81	1.46	3	1.14	254	5.16	5.5
0Z200600	0	0	57	20.76	2	0	0	0	0	108	67	11	16	72.6	46.6	26	18	63	103.52	14.4	10.6	3.8	4.33	1.6	2.38	0.8	208	5.02	6.5
0Z200601	0	0	44	22.18	2	0	0	0	0	151	93	12	16	73.7	47	26.7	14	60	117.09	13	9.3	3.7	3.91	1.51	2.21	0.72	317	5.04	6
0Z200602	0	0	43	22.72	2	0	0	0	0	121	69	24	20	76.7	45.5	31.2	57	62	116.45	7.1	5.8	1.3	5.08	2.14	2.51	1.03	271	4.55	NA
0Z200604	0	0	44	27.32	3	0	0	0	0	119	68	7	16	72	42.8	29.2	37	65	109.21	8.9	7.2	1.7	5.31	0.91	2.99	3.9	251	5.56	6.5
0Z200606	0	0	44	19.9	2	0	0	0	0	114	66	19	19	77.9	44.5	33.4	28	62	115.64	18.2	13.7	4.5	4.06	1.77	1.97	0.99	224	6.48	5
0Z200607	0	0	44	22.21	2	0	0	0	0	94	65	29	23	75	43	32	27	47	126.88	13.8	10.6	3.2	5.34	2.09	3.02	0.74	261	5.18	5.5
0Z200610	0	0	44	23.33	2	0	0	0	1	113	61	24	25	78.2	42.5	35.7	23	45	128.71	4.8	3.4	1.4	3.55	1.36	1.64	0.79	220	4.88	7.5
0Z200612	0	0	44	NA	NA	0	0	0	0	99	64	11	15	72.4	45.7	26.7	14	51	123.52	7.9	5.7	2.2	4.47	1.57	2.64	0.85	219	5.34	6.5
0Z200614	0	0	44	19.79	2	0	0	0	0	115	68	20	20	71.3	46	25.3	10	54	121.22	8.6	6.4	2.2	4.14	1.67	2.15	0.73	264	5.47	7
0Z200615	0	0	43	25.36	3	0	0	0	1	121	69	19	20	81.7	47.3	34.4	13	78	88.23	15.8	12.5	3.3	4.75	1.32	2.9	1.44	476	5.8	6
0Z200617	0	0	44	21.37	2	0	0	0	0	119	72	11	13	75.2	43.9	31.3	14	61	116.45	17.2	12.9	4.3	5	1.29	3.19	1.26	222	4.92	6
0Z200620	0	0	44	26.48	3	0	0	0	1	112	68	12	14	71	43.7	27.3	11	54	121.22	9.9	7.6	2.3	4.37	1.5	2.51	0.67	218	5.11	7
0Z200621	0	0	45	23.31	2	0	0	0	0	127	80	17	13	70.4	44.5	25.9	19	63	112.63	14.7	11.6	3.1	5.27	1.55	3.34	0.96	195	5.14	7.5
0Z200622	0	0	44	21.99	2	1	0	0	0	163	83	10	16	75.8	43.5	32.3	16	55	120.49	11.1	8.7	2.4	5.32	1.41	3.67	0.91	214	5.32	6.5
0Z200624	0	0	44	17.53	1	0	0	0	0	140	89	12	19	83.7	47.1	36.6	17	73	94.91	8.7	6.2	2.5	5.1	1.12	3.4	0.89	231	4.54	6
0Z200628	0	0	44	19.47	2	0	0	0	0	113	84	14	20	74.3	45.5	28.8	11	63	113.42	13.5	9.5	4	3.67	1.7	1.72	1.08	218	4.9	7
0Z200629	0	0	45	23.32	2	0	0	0	0	125	78	12	14	73.2	43.3	29.9	17	50	123.46	6.7	5.5	1.2	4.69	0.93	2.57	2.5	275	4.85	7
0Z200630	0	0	43	19.59	2	0	0	0	0	118	69	9	14	77	44.9	32.1	14	67	106.03	10.4	7.9	2.5	5.18	1.76	2.97	0.71	228	5.35	6
0Z200632	0	0	45	21.38	2	0	0	0	0	125	75	61	40	73.7	47.9	25.8	72	52	121.87	8	5.9	2.1	4.21	1.67	2.27	0.64	219	5.19	6
0Z200633	0	0	44	NA	NA	0	0	0	0	NA	NA	18	20	74.7	44.3	30.4	22	55	120.49	12.8	9.8	3	4.89	2.12	2.36	0.48	236	4.64	6.5
0Z200635	0	0	45	24.39	3	0	0	0	0	104	74	31	21	80	45.4	34.6	11	68	102.69	5.1	4.4	0.7	4.01	1.66	2.03	0.57	197	4.91	6
0Z200636	0	0	45	NA	NA	0	0	0	0	108	65	16	24	74.1	43.4	30.7	9	65	108.45	14.1	10.9	3.2	4.73	2.08	2.14	0.49	189	4.96	6.5
0Z200637	0	0	44	28.67	4	1	0	0	1	134	86	19	19	76.6	46.4	30.2	38	57	119.08	9	6.4	2.6	3.54	0.97	1.82	1.82	340	5.53	6
0Z200638	0	0	44	24.52	3	1	0	0	0	148	96	17	17	76.3	48.4	27.9	19	49	125.16	11.8	8.5	3.3	5.45	2.17	2.91	1.21	276	4.6	7
0Z200640	0	0	44	22.67	2	0	0	0	0	114	71	22	19	77.4	43.8	33.6	13	51	123.52	11.8	8.7	3.1	3.93	1.53	2.22	0.96	337	5.37	NA
0Z200644	0	0	47	21.77	2	0	0	0	0	130	81	30	22	84.5	46.7	37.8	32	52	120.17	19.5	15.4	4.1	5.93	1.36	4.04	2.17	253	5.01	7
0Z200645	0	0	44	20.45	2	0	0	0	0	119	62	10	15	75.4	48	27.4	10	55	120.49	17.3	12.8	4.5	4.66	1.77	2.63	0.55	235	5.83	6
0Z200646	0	0	43	23.83	2	0	0	0	0	125	77	15	16	76	44.6	31.4	10	54	122.07	9	6.6	2.4	5.72	1.98	2.92	1.03	174	5.32	5.5
0Z200650	1	0	43	20.2	2	0	0	0	0	98	71	9	18	79.6	48.4	31.2	10	61	117.27	14.7	9.9	4.8	3.07	1.7	1.05	0.71	175	5.16	5
0Z200651	0	0	43	21.12	2	0	0	0	0	113	68	16	15	72.8	43.1	29.7	14	59	118.57	7.9	5.7	2.2	3.97	1.61	1.94	0.8	255	5.31	6
0Z200654	1	0	43	NA	NA	0	0	0	0	NA	NA	13	15	70.4	42.3	28.1	46	70	100.56	9.9	7	2.9	3.65	0.99	2.35	1.13	352	5.16	5.5
0Z200657	0	0	43	23.1	2	0	0	0	0	123	77	30	26	69.8	41.9	27.9	34	49	126.04	8.2	6.6	1.6	5.2	1.53	3.11	0.64	233	5.19	5.5
0Z200658	0	0	44	20.28	2	0	0	0	0	91	65	7	13	69.8	44.9	24.9	9	42	131.67	12.9	9.1	3.8	4.39	1.64	2.55	0.62	189	5.15	6
0Z200659	0	0	42	20.82	2	0	0	0	0	98	52	7	15	72.3	46.6	25.7	10	64	112.86	12.6	9.2	3.4	3.41	1.4	1.71	0.93	273	5.48	7.5
0Z200662	0	0	44	24.16	3	0	0	0	0	134	85	16	18	73.1	41.4	31.7	10	55	120.49	9.6	7.4	2.2	4.22	1.58	2.25	1.13	210	5.85	6
0Z200663	0	0	43	22.6	2	0	0	0	0	126	82	32	27	79.7	47.8	31.9	43	64	112.07	7.7	6.1	1.6	6.2	2.31	3.41	0.57	243	5.05	5.5
0Z200664	0	0	45	26.34	3	0	0	0	1	110	60	47	32	72	42.7	29.3	48	49	124.28	7.2	5.4	1.8	5.59	1.71	3.26	2.15	228	6.79	6
0Z200666	0	0	43	24.87	3	0	0	0	0	141	87	26	18	82.5	48.1	34.4	15	67	106.03	12.2	9.7	2.5	5.39	1.72	3.35	1.24	311	5.81	5.5
0Z200667	0	0	43	19.84	2	0	0	0	0	107	76	11	18	75.4	45	30.4	14	83	81.84	15.4	11.4	4	4.84	1.46	2.9	1.2	231	5.33	6
0Z200668	1	0	43	22.01	2	0	0	0	0	125	79	18	19	77.3	44.8	32.5	10	55	121.34	8	5.8	2.2	3.92	1.26	2.32	1.2	206	4.92	6.5
0Z200669	0	0	44	NA	NA	0	0	0	0	NA	NA	35	26	72.1	45.2	26.9	55	63	113.42	12.9	10	2.9	5.27	1.55	3.29	0.78	266	4.68	6
0Z200671	0	0	42	19.13	2	0	0	0	0	105	55	13	15	68.7	44.4	24.3	11	49	126.93	17.3	12.2	5.1	3.8	1.15	2.52	0.73	265	4.44	6.5
0Z200672	0	0	43	22.97	2	0	0	0	0	128	82	22	18	72.8	43	29.8	22	50	125.2	9.7	7.4	2.3	5.53	2.37	2.53	0.73	271	5.1	7
0Z200673	0	0	43	19.79	2	0	0	0	0	141	81	16	21	80.5	41.6	38.9	15	61	117.27	10.9	7.8	3.1	4.28	1.85	2.12	0.68	213	5.11	7.5
0Z200674	1	0	43	NA	NA	0	0	0	0	129	63	11	17	71.8	47	24.8	11	58	119.24	8.8	6.7	2.1	5.11	1.48	3.41	0.95	271	4.78	5.5
0Z200677	0	0	43	21.79	2	0	0	0	0	99	52	10	12	69.4	41	28.4	11	63	114.22	8.7	6.2	2.5	3.71	1.21	2.17	0.92	344	5.32	6.5
0Z200679	0	0	43	27.19	3	0	0	0	0	101	57	15	13	73.2	44.2	29	13	63	114.22	6.9	5.6	1.3	4.82	1.15	3.07	1.3	299	5.77	6.5
0Z200680	0	0	43	25.38	3	0	0	0	1	132	85	19	17	74.5	46.4	28.1	18	52	123.6	7.2	5.5	1.7	4.92	1.6	2.9	1.98	270	4.9	6.5
0Z200681	0	0	42	22.59	2	0	0	0	0	129	77	14	15	77.3	44.6	32.7	14	48	127.79	13	9.9	3.1	4.44	1.39	2.74	0.77	194	5.05	5.5
0Z200686	0	0	42	NA	NA	0	0	0	1	NA	NA	19	18	74.9	45.3	29.6	15	46	129.59	9.1	6.8	2.3	3.63	1.1	2.4	1.43	271	5.46	7
0Z200687	0	0	41	33.12	4	1	0	0	1	132	80	13	13	67.2	40.2	27	34	54	123.8	9.9	7.1	2.8	3.54	1.02	2.43	0.75	250	5.19	6
0Z200688	0	0	41	19	2	0	0	0	0	100	65	12	14	72.7	47.6	25.1	13	61	118.93	7.2	5.6	1.6	5.82	2.28	3.18	0.89	248	5.34	6
0Z200690	0	0	42	19.72	2	0	0	0	0	140	82	37	23	81.4	47	34.4	56	55	122.19	9.4	7.3	2.1	6.46	2.14	4.03	0.73	338	5.85	6
0Z200691	0	0	43	20.85	2	0	0	0	0	113	72	15	21	73.6	44.4	29.2	18	54	122.07	10.6	8.1	2.5	5.17	2.21	2.25	0.67	238	4.56	5.5
0Z200692	0	0	42	21.92	2	0	0	0	0	112	62	14	18	75.3	42.7	32.6	6	76	91.68	6.6	4.8	1.8	4.54	1.91	2.32	0.51	255	4.99	7
0Z200693	0	0	42	NA	NA	0	0	0	0	NA	NA	9	10	72.7	39.5	33.2	18	62	117.27	6.4	4.8	1.6	4.01	1.24	2.34	0.97	301	5.59	NA
0Z200694	0	0	43	20.44	2	0	1	0	0	96	61	22	21	70	43.8	26.2	14	49	126.04	8.5	6.5	2	5.75	1.61	3.78	0.99	172	5.26	6
0Z200695	1	0	41	NA	NA	1	1	0	1	163	105	19	14	82	45.7	36.3	16	69	103.77	10.7	7.1	3.6	3.79	1.01	2.34	2.04	397	7.19	5.5
0Z200696	0	0	41	20.82	2	0	0	0	0	135	89	16	24	80	51.8	28.2	17	65	111.54	12.6	9.4	3.2	4.52	1.89	2.2	1.05	309	5.95	5.5
0Z200698	0	0	42	22.23	2	0	0	0	0	111	73	33	31	77.3	44.3	33	28	65	110.76	12.1	10	2.1	6.61	1.66	4.12	1.46	234	5.32	7
0Z200699	0	0	42	24.77	3	0	0	0	0	126	69	10	15	75.8	43.8	32	13	59	119.4	14	9.5	4.5	4.01	1.25	2.52	0.83	276	5.62	6
0Z200700	0	0	42	NA	NA	0	0	0	0	NA	NA	14	17	74.8	47.1	27.7	12	62	117.27	12.2	9.5	2.7	5.12	1.86	3.11	0.42	223	4.94	6
0Z200703	1	0	43	24.57	3	0	0	0	1	120	81	15	19	67.3	40.6	26.7	31	62	116.45	14.7	11.5	3.2	4.95	1.53	2.99	1.39	273	5.38	5.5
0Z200705	0	0	42	22.99	2	0	0	0	0	121	73	10	17	75.6	44.6	31	16	47	128.68	6.5	4.9	1.6	3.86	1.65	1.95	0.46	198	5.07	6
0Z200707	0	0	42	20.16	2	0	0	0	0	97	52	28	24	75.4	44.8	30.6	14	52	124.47	11.1	8.5	2.6	4.72	2.13	2.36	0.54	186	5.05	7.5
0Z200708	0	0	43	19.77	2	0	0	0	0	128	79	16	19	77.2	47.4	29.8	14	61	117.27	16.8	12.6	4.2	5.85	2.2	3.23	0.83	250	5.69	6
0Z200709	0	0	42	21.59	2	0	0	0	0	119	75	12	19	83.4	43.7	39.7	5	74	94.69	12.5	9.2	3.3	4.77	1.51	2.81	0.87	262	4.56	6.5
0Z200710	1	0	42	28.08	4	0	0	0	0	123	76	16	17	75.1	47.5	27.6	25	64	112.86	11.4	8.4	3	4.29	1.01	2.6	2.16	359	5.75	7
0Z200716	0	0	44	24.27	3	0	0	0	1	125	70	28	18	70.3	43	27.3	53	60	117.09	6.8	4.9	1.9	4.52	1.69	1.94	1.72	268	5.98	6
0Z200720	0	0	42	23.48	2	0	0	0	0	138	89	14	16	74	44.8	29.2	12	54	122.93	11.3	8.6	2.7	4.05	1.96	1.85	0.64	286	5.02	6
0Z200725	0	0	40	21.25	2	0	0	0	0	120	75	11	16	81.2	44.7	36.5	6	48	129.6	9.4	6.4	3	3.78	1.67	1.77	0.56	241	5.01	6.5
0Z200728	0	0	41	21.64	2	0	0	0	0	121	73	43	33	75.9	45.4	30.5	24	73	96.94	5.5	3.8	1.7	4.23	1.23	2.73	1.01	200	5.55	6.5
0Z200729	0	0	41	19.26	2	0	0	0	0	116	70	12	19	71.7	47.3	24.4	11	60	119.58	12.3	9.8	2.5	4.96	2.3	2.27	0.47	200	4.67	7
0Z200731	0	0	41	NA	NA	0	0	0	0	NA	NA	24	22	84.9	49.6	35.3	11	60	119.58	13.2	9.5	3.7	4.05	1.24	2.33	0.8	290	5.02	6
0Z200733	0	0	41	23.87	2	0	0	0	0	128	80	10	17	77.1	45.7	31.4	9	50	126.98	13.4	9.6	3.8	4.36	1.66	2.36	0.81	232	5.77	6
0Z200734	0	0	42	20.37	2	0	0	0	0	134	89	8	13	70	43.3	26.7	11	63	115.02	7.8	5.8	2	4.28	1.43	2.69	0.52	270	4.71	6.5
0Z200736	0	0	41	25.76	3	0	0	0	0	122	82	21	19	74.9	44.3	30.6	14	64	113.65	6	4.3	1.7	4.5	1.38	2.89	1.15	251	5.16	5
0Z200737	0	0	41	31.45	4	0	0	0	1	NA	NA	19	18	75.7	45.3	30.4	28	55	123.06	9.7	6.9	2.8	3.45	1.14	1.98	1.44	268	5.58	7
0Z200738	0	0	41	NA	NA	0	0	0	0	124	74	11	22	79.5	49.5	30	18	61	118.93	13.5	10.4	3.1	6.76	2.06	4.22	0.68	229	5.56	6.5
0Z200739	0	0	41	23.93	3	0	0	0	0	116	70	20	18	76.1	46	30.1	18	57	121.62	11.6	9.2	2.4	5.37	1.21	3.66	1.3	323	5.04	7
0Z200742	0	0	39	21.51	2	0	0	0	0	118	78	9	13	76.4	49.4	27	7	67	109.05	10.3	7.6	2.7	3.98	1.18	2.36	1.3	299	6.38	6
0Z200745	0	0	41	23.15	2	0	0	0	0	153	85	14	18	72.1	42.7	29.4	7	49	127.82	9.2	6.8	2.4	3.4	1.39	1.78	0.67	317	5.57	6
0Z200746	0	0	40	22.07	2	0	0	0	0	111	71	22	18	78.1	48.1	30	25	57	122.48	17.1	12.8	4.3	4.39	1.6	2.46	1.26	172	5.09	6.5
0Z200747	0	0	41	NA	NA	0	0	0	0	NA	NA	12	19	76.6	46.4	30.2	13	55	123.06	9.7	7.3	2.4	3.56	1.53	1.83	0.74	206	4.99	5.5
0Z200749	0	0	41	20.97	2	0	0	0	1	126	67	11	16	77.7	45.3	32.4	7	51	126.15	6.2	4.5	1.7	4.82	1.13	3.28	1.1	282	5.5	7
0Z200751	0	0	43	19.53	2	0	0	0	0	101	64	10	15	73.3	47	26.3	13	66	107.97	10.9	8.1	2.8	4.85	1.65	3.07	0.67	239	5.36	6.5
0Z200755	0	0	41	31.01	4	0	0	0	1	144	102	31	23	74.2	42.9	31.3	26	57	121.62	9.7	7.8	1.9	4.88	1.27	2.98	2.09	316	5.91	6
0Z200756	0	0	42	22.25	2	0	0	0	0	116	64	17	14	74.1	43.7	30.4	16	69	103.04	5	3.7	1.3	4.14	1.2	2.8	0.91	256	4.99	7.5
0Z200757	0	0	43	NA	NA	0	0	0	0	NA	NA	20	23	75.3	44	31.3	15	62	116.45	12.9	9.2	3.7	3.54	1.12	2.16	0.84	241	5.62	6
0Z200759	1	0	40	20.48	2	0	0	0	0	106	68	21	29	84.8	45.5	39.3	24	56	123.19	14.7	11	3.7	3.83	1.11	2.37	0.74	250	4.33	5.5
0Z200760	0	0	40	26.17	3	0	0	0	0	132	82	19	18	78.5	43.6	34.9	15	58	121.78	6.4	4.9	1.5	4.4	1.29	2.72	1.65	249	4.95	6
0Z200764	0	0	40	22.04	2	0	0	0	0	113	78	19	25	74.5	43.2	31.3	17	54	124.67	10.7	8.4	2.3	4.89	1.58	1.71	1.58	182	4.9	6.5
0Z200767	0	0	39	20.88	2	0	0	0	0	100	62	26	20	74.2	46.5	27.7	15	61	120.62	8.3	6.6	1.7	5.01	2.11	2.45	0.81	250	5.57	5.5
0Z200770	0	0	39	19.89	2	0	0	0	0	111	67	37	30	79.6	49.6	30	29	58	122.64	15.1	12.1	3	5.18	1.67	3.03	0.73	245	5.11	NA
0Z200771	0	0	40	NA	NA	0	0	0	0	111	67	10	17	81.8	48.7	33.1	9	42	135.42	18.7	13.8	4.9	4.44	1.69	2.35	0.99	158	4.93	6
0Z200773	0	0	40	24.23	3	0	0	0	0	111	71	23	21	74.8	43.2	31.6	23	63	116.65	7.3	5.7	1.6	4.74	1.83	2.67	0.67	242	5.09	NA
0Z200774	0	0	40	21.67	2	0	0	0	0	114	70	16	21	72.9	46.8	26.1	16	67	108.29	10.3	8	2.3	4.98	2.02	2.17	1.14	214	5.42	5.5
0Z200775	0	0	40	23.59	2	0	0	0	0	124	78	10	18	77.7	45.5	32.2	11	49	128.72	7	5.6	1.4	5.17	1.54	3.05	1.12	228	4.93	7
0Z200776	0	0	39	20.91	2	0	0	0	0	102	67	14	16	74.2	46.4	27.8	11	58	122.64	10.4	7.7	2.7	5.76	1.46	3.86	0.67	280	5.27	7.5
0Z200781	0	0	41	19.7	2	0	0	0	0	109	68	16	18	78.5	44.8	33.7	17	51	126.15	10.6	7.9	2.7	4.93	2.14	2.47	0.8	224	5.58	7
0Z200783	1	0	41	21.18	2	0	0	0	0	107	76	32	24	80.5	47	33.5	69	52	125.35	11	7.5	3.5	3.27	1.21	1.93	0.72	258	4.57	5
0Z200790	0	0	49	NA	NA	0	0	0	0	112	68	16	19	76.4	43.4	33	14	64	107.44	8.7	6.4	2.3	4.85	1.19	3.36	1.58	288	5.07	6
0Z200792	0	0	40	21.23	2	0	0	0	0	121	71	15	16	74.3	43	31.3	12	63	116.65	9.3	6.7	2.6	3.86	1.35	2.03	1.34	237	4.87	6
0Z200794	1	0	40	21.17	2	0	0	0	0	123	82	18	20	70.1	42.9	27.2	22	45	132.38	5.3	3.7	1.6	3.93	1.42	2.07	0.83	229	5.7	6.5
0Z200796	0	0	40	20.02	2	0	0	0	0	109	72	34	25	77.8	42.3	35.5	15	51	127.04	14	10.2	3.8	4.16	1.1	2.71	1	189	4.71	6.5
0Z200807	1	0	40	25.67	3	0	0	0	0	113	72	16	21	78.2	48.1	30.1	20	64	114.45	8.4	6.1	2.3	4.94	1.26	3.49	0.61	183	5.41	6
0Z200811	1	0	39	21.37	2	0	0	0	0	120	72	14	12	76.2	47.8	28.4	12	68	107.11	9.9	7.5	2.4	4.06	1.44	2.3	0.6	278	6.96	6
0Z200817	0	0	40	20.38	2	0	0	0	1	107	70	12	11	72.7	46.4	26.3	25	46	131.43	9.8	7.5	2.3	4.17	1.11	2.34	1.48	410	4.84	5.5
0Z200820	0	0	39	21.45	2	0	0	0	0	111	65	19	29	77.2	46.5	30.7	12	51	127.94	9.9	6.9	3	2.86	1.61	0.82	1.06	290	4.84	5.5
0Z200821	0	0	38	25.07	3	0	0	0	0	116	79	7	13	78.6	45.7	32.9	14	58	123.5	14.3	9.9	4.4	3.39	1.27	1.79	1.06	280	5.15	5.5
0Z200822	0	0	39	26.24	3	0	0	0	1	108	56	15	15	70.8	42	28.8	12	60	121.27	7.5	5	2.5	3.55	1.07	2.4	0.68	197	5.35	7
0Z200826	0	0	38	NA	NA	0	0	0	0	118	54	13	17	73.3	43.3	30	10	58	123.5	18.1	13.7	4.4	4.22	1.52	2.41	0.53	196	5.11	NA
0Z200830	0	0	37	20.96	2	0	0	0	0	101	62	18	19	69.8	42.3	27.5	10	62	121.46	11.1	7.9	3.2	3.87	1.06	2.58	0.74	202	5.48	6
0Z200831	0	0	39	26.23	3	0	0	0	1	129	78	19	17	64	43.9	20.1	21	64	115.26	8.1	6.3	1.8	5.44	1.4	3.75	2.04	336	5.27	7
0Z200832	1	0	39	21.99	2	0	0	0	0	105	61	14	19	75.4	43.1	32.3	18	49	129.63	13.4	10.3	3.1	4.48	1.45	2.5	1.45	220	5.05	7.5
0Z200833	0	0	39	NA	NA	0	0	0	0	NA	NA	21	19	73.4	45.9	27.5	44	49	129.63	11.2	9.1	2.1	5.22	1.64	3	1.01	343	4.72	5.5
0Z200835	0	0	39	18.86	2	0	0	0	0	97	64	13	19	75.5	47	28.5	10	57	123.34	10.4	7.4	3	4.1	1.74	2.09	0.48	264	6.04	6.5
0Z200836	1	0	39	19.33	2	0	0	0	0	100	64	11	18	80.4	49.3	31.1	17	48	130.51	7.9	5.3	2.6	3.75	1.69	1.85	0.51	161	5.69	7
0Z200838	0	0	39	23.71	2	0	0	0	0	126	69	15	11	74.8	46.8	28	12	62	119.77	7.4	5.6	1.8	4.64	1.27	2.51	1.94	293	5.03	6.5
0Z200840	0	0	38	23.93	3	0	0	0	0	129	81	11	15	78.6	45.9	32.7	13	52	128.02	8.9	6.5	2.4	5.02	1.61	3.1	0.63	193	4.7	5
0Z200843	0	0	37	26.07	3	0	0	0	0	124	93	18	18	75	45.2	29.8	13	47	133.28	13.5	10.1	3.4	4.45	1.9	2.16	0.56	187	5.49	6.5
0Z200845	0	0	38	20.72	2	0	0	0	0	105	67	13	18	71.9	44.4	27.5	9	72	100.67	10	6.9	3.1	3.82	1.64	1.84	0.54	233	4.7	5.5
0Z200851	0	0	37	22.75	2	0	0	0	0	110	68	18	21	76.7	44.9	31.8	11	60	122.99	10	7.4	2.6	4.57	1.4	2.82	0.65	274	4.75	6
0Z200854	0	0	37	19.03	2	0	0	0	0	115	83	9	17	76.7	43.5	33.2	23	58	124.37	11.3	8.4	2.9	4	1.43	2.4	1.04	241	5.67	5.5
0Z200857	0	0	38	24.84	3	0	0	0	1	118	76	17	19	77	49.1	27.9	22	58	123.5	10.6	8.2	2.4	5.41	1.3	3.61	1.65	293	5.93	6
0Z200860	0	0	38	18.74	2	0	0	0	0	128	89	15	18	79.1	49.8	29.3	12	68	107.87	11.3	8.2	3.1	3.91	1.89	1.72	0.43	280	4.88	6
0Z200861	0	0	37	23.54	2	0	0	0	0	128	78	34	30	78.9	46.6	32.3	29	52	128.92	8.5	6.3	2.2	4.41	1.36	2.76	0.69	169	5.01	7
0Z200864	0	0	53	18.27	1	0	0	0	0	119	68	9	16	78.6	45.3	33.3	16	57	111.79	9.3	6.9	2.4	5.65	2.19	3.19	0.54	196	5.04	6
0Z200865	0	0	35	20.97	2	0	0	0	0	115	77	8	13	72.9	45.2	27.7	10	69	108.24	14.4	10.2	4.2	3.43	1.39	1.68	0.79	249	5.22	6.5
0Z200866	1	0	36	22.43	2	0	0	0	0	130	75	23	15	74.2	46.7	27.5	50	59	124.54	9.7	7.6	2.1	5.72	1.63	3.72	0.82	254	5.47	5.5
0Z200867	0	0	36	18.78	2	0	0	0	0	105	60	13	18	77.2	48.6	28.6	19	63	119.98	14.9	10.7	4.2	3.32	1.12	1.98	0.49	253	4.32	5.5
0Z200869	0	0	36	19.04	2	0	0	0	0	131	69	18	18	79.9	49	30.9	26	61	123.19	12.8	10	2.8	5.81	1.49	3.82	0.97	359	4.83	6
0Z200873	0	0	35	21.56	2	0	0	0	0	125	84	13	17	80.6	45.6	35	10	72	102.81	9.1	6.5	2.6	4.11	1.42	2.41	0.94	204	5.34	6.5
0Z200874	0	0	36	24.55	3	0	0	0	0	122	77	13	16	79	45.3	33.7	20	55	127.45	11.7	8.4	3.3	3.62	1.47	1.97	0.78	253	5.07	5.5
0Z200875	1	0	36	24.64	3	0	0	0	1	115	68	9	11	78.7	45.2	33.5	44	53	129.02	7.9	5.6	2.3	5.92	1.72	4.1	0.86	404	5.17	5.5
0Z200877	0	0	36	19.14	2	0	0	0	0	123	74	14	18	74.1	44.9	29.2	12	62	122.32	10.1	7.7	2.4	4.46	1.82	2.4	0.79	280	4.87	5.5
0Z200879	0	0	36	21.99	2	0	0	0	0	116	61	14	23	72.7	43.7	29	12	57	125.97	10	7.4	2.6	4.94	1.49	2.97	0.93	210	4.96	5.5
0Z200883	0	0	35	22.21	2	0	0	0	0	110	70	20	18	79.9	46.9	33	16	60	124.73	10	7.6	2.4	3.65	1.35	2.05	0.89	288	5.04	5.5
0Z200886	0	0	36	NA	NA	0	0	0	0	NA	NA	11	14	78.2	46.8	31.4	12	53	129.02	16.1	12.2	3.9	4.7	1.97	2.28	0.45	157	5.55	6.5
0Z200888	0	0	36	19.17	2	0	0	0	0	111	70	14	15	68.3	43.1	25.2	19	72	102.09	13.9	10.3	3.6	4.01	1.43	2.23	0.72	233	4.54	5
0Z200893	0	0	35	24.69	3	0	0	0	0	133	84	14	17	76.5	46	30.5	34	53	129.93	10.7	7.4	3.3	4.41	1.69	2.55	0.82	231	5.11	7
0Z200895	0	0	36	25.3	3	0	0	0	0	158	97	17	13	80.2	48	32.2	30	63	119.98	17.2	11.7	5.5	3.52	1.49	1.6	0.82	281	5.12	6
0Z200896	1	0	36	19.68	2	0	0	0	0	116	73	30	24	75	45.4	29.6	12	71	103.83	9.3	7.1	2.2	4.74	1.77	2.55	0.62	243	5.15	6
0Z200898	0	0	36	20.04	2	0	0	0	0	106	58	14	19	74.3	48.7	25.6	17	56	126.7	11.1	8.3	2.8	4.1	1.92	1.92	0.45	245	4.96	6
0Z200902	0	0	35	20.33	2	0	0	0	0	117	68	14	24	79.8	45.5	34.3	16	58	126.13	9	7	2	4.66	1.48	2.99	0.55	384	5.38	6
0Z200903	0	0	35	24.31	3	0	0	0	0	116	67	50	36	78.8	46	32.8	14	57	126.85	18.9	14.2	4.7	4.8	1.07	3.26	1.68	211	5.71	6
0Z200904	0	0	36	22.65	2	0	0	0	0	97	64	24	19	74.3	43.5	30.8	11	49	132.39	13	9.4	3.6	4.24	1.58	2.32	0.58	178	5.06	6.5
0Z200906	0	0	39	21.69	2	0	0	0	0	103	64	9	13	74.3	43.7	30.6	10	51	127.94	7.6	5.6	2	4.45	1.25	3.05	1	231	5.12	6
0Z200908	0	1	38	26.72	3	0	0	0	1	133	93	36	26	74.9	49.5	25.4	23	99	91.18	13.5	10.2	3.3	4.42	1.06	2.84	1.58	382	5.89	6.5
0Z200912	0	0	38	NA	NA	0	0	0	1	NA	NA	109	47	77.8	44.8	33	112	55	125.68	9.4	6.7	2.7	4.51	1.37	2.64	1.07	199	4.76	6.5
0Z200913	0	0	36	25.73	3	1	0	0	0	126	77	17	20	79.9	46.8	33.1	12	69	107.48	12.8	9.8	3	5.5	1.27	3.84	0.82	198	5.12	6
0Z200919	0	0	35	21.19	2	0	0	0	0	96	53	32	35	77.2	46.3	30.9	15	60	124.73	9.6	7.3	2.3	4.39	1.64	2.25	1.45	203	4.81	7.5
0Z200920	0	0	35	26.77	3	0	0	0	0	124	78	19	19	78.7	45.3	33.4	20	50	132.44	7	5.3	1.7	4.61	0.96	2.49	3.54	356	5.24	5.5
0Z200921	0	0	34	21.17	2	0	0	0	0	115	69	15	18	78.3	47.3	31	13	46	137.09	9.5	6.9	2.6	3.57	1.38	1.78	0.73	178	4.98	7
0Z200922	0	0	35	21.04	2	0	0	0	0	113	65	15	19	80.7	49.4	31.3	11	56	127.59	12.6	8.9	3.7	4.15	1.86	2.05	0.69	225	5.13	6
0Z200923	0	0	34	21.9	2	0	0	0	0	121	81	19	17	75.5	47	28.5	16	63	121.67	19.6	15.4	4.2	4.6	1.69	2.37	1.26	223	4.65	6
0Z200925	0	0	35	21.87	2	0	0	0	0	108	63	20	22	77.4	46.4	31	14	46	136.13	5.6	4.4	1.2	4.98	1.42	3.01	0.67	243	5.37	7
0Z200927	0	0	35	NA	NA	0	0	0	0	NA	NA	26	23	76	44.7	31.3	20	56	127.59	11.7	8.3	3.4	4.03	1.64	2.13	0.49	255	5.23	7.5
0Z200928	0	0	35	21.56	2	0	0	0	0	106	58	6	13	79.3	44.4	34.9	16	64	118.54	10.9	7.7	3.2	3.79	1.48	1.86	0.86	274	5.4	6
0Z200929	0	0	35	23.76	2	0	0	0	0	108	70	16	14	74.3	47.9	26.4	12	69	108.24	7.3	5.4	1.9	4.44	1.45	2.78	0.95	290	4.86	7
0Z200931	0	0	49	17.3	1	0	0	0	0	135	82	15	23	77.9	48.5	29.4	17	62	111.64	14.3	11.2	3.1	5.48	1.93	2.93	0.79	277	5.38	7
0Z200933	0	0	38	23.18	2	0	0	0	0	127	74	9	13	76.6	47.6	29	17	57	124.21	9.3	6.5	2.8	4.01	1.38	2.19	1.36	242	5.26	6.5
0Z200936	0	0	38	19.45	2	0	0	0	0	103	64	17	17	79.4	49	30.4	23	63	118.3	8.5	6.2	2.3	4.87	1.35	3.29	1.3	243	5.96	5
0Z200938	1	0	38	21.29	2	0	0	0	0	101	66	40	30	75.9	45.4	30.5	12	62	120.61	7.9	5.5	2.4	4.1	1.47	2.29	0.57	271	5.34	6.5
0Z200939	0	0	38	18.4	1	0	0	0	0	114	59	9	13	74.3	45.2	29.1	11	65	113.92	20.3	14.7	5.6	4.05	1.72	1.83	0.54	242	4.96	6
0Z200940	0	0	39	20.77	2	0	0	0	0	107	72	19	5	75.8	45.4	30.4	32	50	128.77	8	6.5	1.5	4.46	0.91	1.66	3.01	271	4.92	6
0Z200941	1	0	38	23.42	2	0	0	0	0	127	86	22	28	74.4	40.7	33.7	12	65	113.92	8.4	7.1	1.3	5.44	1.8	3.17	0.61	211	5.26	5.5
0Z200948	0	0	36	22.83	2	0	0	0	0	120	74	13	21	72.5	42.1	30.4	12	59	124.54	6.7	4.5	2.2	3.08	1.19	1.86	0.48	257	5.29	6.5
0Z200949	0	0	36	24.2	3	0	0	0	0	129	78	15	14	78.6	46.8	31.8	22	48	133.29	7.4	5.6	1.8	4.67	1.68	2.67	1.04	280	5.12	7
0Z200952	0	0	36	20.93	2	0	0	0	0	125	86	13	12	79.1	49.1	30	13	50	131.51	8.7	6.3	2.4	4.29	1.54	2.39	0.86	255	4.59	5.5
0Z200956	0	0	35	NA	NA	0	0	0	0	NA	NA	9	29	79.8	46.6	33.2	18	55	128.35	10.3	7.4	2.9	3.52	1.52	1.73	0.97	205	5.54	6.5
0Z200957	0	0	38	21.12	2	0	0	0	0	112	74	11	13	76	45.1	30.9	6	62	120.61	8	6.1	1.9	3.89	1.2	2.4	0.76	230	9.89	5.5
0Z200960	0	0	37	22.82	2	0	0	0	0	114	75	22	25	78.5	48	30.5	21	72	101.37	9.8	7.6	2.2	4.98	1.44	3.13	1.25	237	4.89	NA
0Z200963	0	1	37	24.09	3	0	0	0	0	139	76	59	29	76.9	42.9	34	39	79	119.94	10.4	7.7	2.7	3.72	0.82	2.04	3.14	363	4.87	7
0Z200964	0	0	35	20.83	2	0	0	0	0	108	68	13	18	73.1	42.2	30.9	12	57	126.85	8.9	6.7	2.2	4.4	1.49	2.57	1.2	160	4.7	6.5
0Z200968	0	0	35	NA	NA	0	0	0	1	126	78	18	19	75.3	45	30.3	16	58	126.13	12.3	9.1	3.2	4.11	1.01	2.49	1.54	378	5.03	5.5
0Z200969	1	0	35	26.1	3	0	0	0	0	131	78	14	19	76.4	45.6	30.8	15	50	132.44	9	6.6	2.4	4.27	1.38	2.62	0.88	221	5.61	6.5
0Z200970	1	0	36	18.93	2	0	0	0	0	108	63	12	20	80.9	48.7	32.2	14	73	100.4	23.2	16.8	6.4	4.28	1.99	1.96	0.54	211	5.38	6.5
0Z200976	0	0	36	22.91	2	0	0	0	0	102	67	39	20	72.3	45.5	26.8	40	73	100.4	5.6	4.1	1.5	4	0.99	2.82	0.69	315	5.06	NA
0Z200977	0	0	36	NA	NA	0	0	0	0	118	73	13	15	76.8	43.9	32.9	24	60	123.86	10.3	7.4	2.9	4.15	1.71	1.97	0.58	325	5.58	5.5
0Z200981	0	0	36	22.34	2	0	0	0	0	112	58	11	17	74.7	48.3	26.4	23	66	113.41	8.7	6.8	1.9	5.54	1.81	3.05	1.52	418	5.02	6
0Z200982	0	0	37	25.83	3	0	0	0	1	120	70	18	13	79.8	45.9	33.9	18	52	128.92	3.9	2.8	1.1	3.57	0.88	2.44	1.39	259	5	6.5
0Z200983	0	0	34	26.42	3	0	0	0	0	122	66	6	15	74.5	45	29.5	15	54	130.04	7.5	6	1.5	4.76	1.36	3.09	1.17	220	5.22	6.5
0Z200984	0	0	36	25.8	3	0	0	0	0	106	60	16	17	72.8	46.5	26.3	19	70	105.63	14.1	10.6	3.5	5.2	1.26	3.68	1.12	342	5.59	6.5
0Z200985	0	0	36	22.71	2	0	0	0	0	116	76	13	18	84.2	46.1	38.1	16	49	132.39	12.7	9.3	3.4	3.71	1.19	2.38	0.98	240	4.91	6.5
0Z200986	0	0	35	20.66	2	0	0	0	0	115	69	25	24	81.1	47.5	33.6	78	54	129.13	7.7	5.8	1.9	4.7	1.55	2.35	1.77	266	5.41	6.5
0Z200987	0	0	35	24.6	3	0	0	0	0	115	74	84	57	73.3	42.8	30.5	13	53	129.93	8.8	6.9	1.9	5.32	1.97	2.42	2.06	144	4.5	7.5
0Z200989	1	0	34	24.53	3	0	0	0	0	112	79	14	17	72.3	43.4	28.9	12	51	132.51	10.6	8	2.6	4.29	1.4	2.57	0.99	302	5.05	7
0Z200990	1	0	36	21.32	2	0	0	0	0	112	55	10	13	75.7	46.5	29.2	12	55	127.45	8.2	6.5	1.7	4.5	1.33	2.95	0.97	207	4.8	6.5
0Z200991	0	0	35	22.65	2	0	0	0	0	135	78	15	16	75.4	49.6	25.8	16	49	133.33	11.7	8.5	3.2	4.58	1.73	2.67	1	220	6.08	6
0Z200995	0	0	34	24.59	3	0	0	0	0	133	81	16	20	70.7	41.6	29.1	63	86	83.52	17.2	12.7	4.5	3.37	1.03	1.51	2.19	489	4.85	7
0Z200996	0	0	34	20.3	2	0	0	0	0	107	63	11	20	80.1	48.1	32	8	54	130.04	9.8	7.2	2.6	4.15	1.36	2.35	0.65	172	5.13	7
0Z200997	0	0	34	NA	NA	0	0	0	0	NA	NA	10	13	74.6	44.3	30.3	15	62	124.05	10.7	7.8	2.9	3.77	1.07	2.3	0.9	184	4.78	6
0Z200999	0	0	34	24.8	3	0	0	0	0	99	69	12	15	79.1	49.8	29.3	18	63	121.67	18.5	14.3	4.2	4.95	1.66	2.55	1.47	233	4.92	7
0Z201000	0	0	34	18.45	1	0	0	0	0	129	71	8	13	74.9	47	27.9	13	56	128.49	14.8	10.1	4.7	3.2	1.14	1.8	0.62	216	5.28	7
0Z201001	0	0	34	23.17	2	0	0	0	0	126	82	25	26	81.2	44.7	36.5	13	62	124.05	11.2	8.2	3	3.94	1.24	2.46	0.73	343	4.75	6
0Z201002	0	0	34	21.67	2	0	0	0	0	117	76	87	65	73.6	43.3	30.3	15	51	132.51	9.6	7.4	2.2	5.43	1.66	3.38	0.77	175	5.11	7.5
0Z201003	0	0	34	18.2	1	0	0	0	0	99	60	10	16	76.9	44.3	32.6	16	58	127.02	9.1	6.4	2.7	3.98	1.56	2.09	0.6	195	4.62	6
0Z201004	0	0	34	20.73	2	0	0	0	0	97	50	12	17	77.3	46.6	30.7	24	64	119.38	9.4	6.9	2.5	4.69	1.39	3	1.08	219	4.78	6
0Z201006	0	0	36	21.22	2	0	0	0	0	103	65	11	16	68.1	44.4	23.7	11	72	102.09	8.4	6.1	2.3	3.86	1.26	2.38	1.06	208	4.89	6.5
0Z201009	0	0	38	23.14	2	0	0	0	0	103	67	25	23	72.5	42.6	29.9	14	55	125.68	10.4	7.5	2.9	4.46	1.65	2.59	0.71	245	5.43	6.5
0Z201010	0	0	38	21.69	2	0	0	0	0	117	71	11	16	76.4	46	30.4	10	53	127.22	7.4	5.3	2.1	3.31	1.41	1.66	0.6	172	4.83	7.5
0Z201012	0	0	37	21.99	2	0	0	0	0	123	68	9	15	72.7	45.5	27.2	7	61	122.32	10.5	7.7	2.8	4.22	1.4	2.45	0.62	244	4.71	6.5
0Z201013	0	0	37	25.15	3	0	0	0	0	97	57	11	14	75.7	43.8	31.9	14	54	127.33	9.9	7.4	2.5	4	1.58	1.92	0.7	149	5.29	7.5
0Z201016	0	0	36	17.87	1	0	0	0	0	109	69	17	23	78.2	49.9	28.3	15	60	123.86	17.3	12.3	5	3.93	1.41	2.12	0.68	361	4.82	NA
0Z201018	1	0	37	20.57	2	0	0	0	0	113	76	18	22	76.1	44.5	31.6	18	73	99.7	11.9	8.9	3	3.74	1.78	1.59	0.72	247	4.72	6
0Z201019	0	0	36	NA	NA	0	0	0	0	NA	NA	19	20	72.8	46.6	26.2	11	62	122.32	12.8	9.9	2.9	5.07	1.77	3	0.74	227	5.1	7
0Z201023	0	0	35	22.04	2	0	0	0	0	111	66	21	20	76.7	45.3	31.4	21	50	132.44	8.4	5.4	3	2.96	0.59	1.9	1.53	245	5.92	6
0Z201025	0	0	35	20.73	2	0	0	0	0	113	72	21	26	80	47.1	32.9	14	61	124.05	15.1	11.3	3.8	5.27	1.83	3.37	0.56	236	5.27	6.5
0Z201026	0	0	36	18.82	2	0	0	0	0	111	63	11	20	73.7	43.7	30	14	63	119.98	14.2	10.8	3.4	4.7	2.1	2.24	0.56	201	4.85	7.5
0Z201028	0	0	34	21.99	2	0	0	0	0	99	62	9	17	78	45.6	32.4	9	67	112.95	14	10.4	3.6	3.89	1.36	2.08	1.18	351	4.54	5.5
0Z201029	0	0	37	21.41	2	0	0	0	0	111	63	19	25	78	46.9	31.1	26	51	129.75	12.1	8.9	3.2	4.22	1.43	2.09	1.78	360	5.2	5.5
0Z201033	0	0	37	22.37	2	0	0	0	0	103	65	12	15	76.1	44.7	31.4	19	70	104.89	13.6	9.6	4	4.4	1.45	2.74	0.71	299	5.18	6.5
0Z201034	0	0	34	NA	NA	0	0	0	0	NA	NA	53	25	74.2	43.9	30.3	30	54	130.04	12.8	9.3	3.5	3.74	0.94	2.23	2.48	297	6.59	5.5
0Z201035	0	0	35	22.24	2	0	0	0	0	94	56	12	17	79.5	48.5	31	14	53	129.93	13.1	8.9	4.2	3.53	1.37	2	0.64	327	4.95	5.5
0Z201038	0	0	35	19.45	2	0	0	0	0	114	65	12	13	71.8	42.8	29	18	56	127.59	17.5	12.1	5.4	3.8	1.56	2.02	0.26	244	4.87	6.5
0Z201039	0	0	35	NA	NA	0	0	0	0	NA	NA	11	14	78.3	48.1	30.2	14	60	124.73	11.8	8.8	3	4.6	1.15	3.15	1.07	261	5.43	5.5
0Z201040	0	0	34	20.97	2	0	0	0	0	113	67	12	21	83.5	49.2	34.3	12	56	128.49	12.3	8.6	3.7	3.51	1.48	1.82	0.44	192	5.4	NA
0Z201041	0	0	36	23.03	2	0	0	0	0	135	84	18	15	76.5	49	27.5	22	53	129.02	7.3	5.5	1.8	4.97	1.25	3.33	0.91	218	5.3	7.5
0Z201042	0	0	36	22.14	2	0	0	0	0	113	70	11	13	78.3	48	30.3	9	60	123.86	11.1	8.2	2.9	4.21	1.47	2.5	0.63	222	5.15	6
0Z201044	0	0	35	21.79	2	0	0	0	0	130	78	21	24	75.7	47.5	28.2	25	70	106.37	19.9	14.7	5.2	4.99	2.17	2.48	0.52	297	5	6.5
0Z201045	0	0	36	25.67	3	0	0	0	0	105	78	23	22	80.2	46.7	33.5	11	63	119.98	10.2	7.1	3.1	3.87	1.64	2	0.68	236	5.42	5.5
0Z201048	0	0	36	20.12	2	0	0	0	0	117	72	26	25	79	46.4	32.6	24	53	129.02	13.1	10.6	2.5	4.87	1.09	3.19	2.35	265	4.66	6
0Z201050	0	0	35	20.42	2	0	0	0	0	110	60	13	15	73.2	46.4	26.8	9	62	123.18	13.4	8.9	4.5	3.74	1.29	2.21	0.9	264	4.7	5.5
0Z201051	0	0	36	28.27	4	0	0	0	1	129	85	49	35	80.4	45.5	34.9	55	49	132.39	9.9	7.5	2.4	4.29	1.24	2.36	2.13	337	5.1	5.5
0Z201052	0	0	37	19.87	2	0	0	0	0	115	76	11	15	80.8	49.9	30.9	10	62	121.46	15.4	11.1	4.3	3.8	1.42	2.27	0.59	224	4.59	6.5
0Z201054	0	0	35	25.68	3	0	0	0	0	135	84	12	22	75.8	45	30.8	18	73	101.11	12	8.6	3.4	4.01	1.41	2.38	0.71	299	6.31	7.5
0Z201057	1	0	36	28.88	4	0	0	0	0	117	73	25	20	71.4	42.6	28.8	35	61	123.19	27.7	20.7	7	4.24	1.46	2.29	1.22	329	4.44	5
0Z201063	0	0	34	20.53	2	0	0	0	0	100	67	54	24	80.5	48.3	32.2	41	47	136.12	17.2	11.1	6.1	3.21	1.09	1.99	0.62	135	5.47	NA
0Z201067	0	0	34	19.64	2	0	0	0	0	115	53	12	19	75.2	45.9	29.3	13	59	126.31	14.7	10.1	4.6	4.02	1.7	2	0.93	252	4.68	6.5
0Z201069	0	0	35	18.82	2	0	0	0	0	122	68	19	23	85.1	48.4	36.7	15	55	128.35	10	7.7	2.3	4.21	1.54	2.19	1.11	190	4.93	6.5
0Z201070	0	1	37	22.51	2	0	0	0	0	113	64	24	21	76.2	46.5	29.7	20	79	119.94	12.4	9.6	2.8	4.91	1.19	3.23	1.08	312	5.32	5.5
0Z201071	0	0	35	20.68	2	0	0	0	0	134	80	14	15	77.1	46.2	30.9	15	60	124.73	10.6	8.4	2.2	5.04	1.91	2.69	0.86	295	5.3	6.5
0Z201072	0	0	35	21.01	2	0	0	0	0	99	60	13	18	78.1	47.1	31	13	41	141.38	9.8	6.5	3.3	2.71	1.15	1.47	0.53	215	4.69	6.5
0Z201073	1	0	36	22.83	2	0	0	0	0	114	64	19	15	69.1	45.4	23.7	11	45	136.15	14.5	10.3	4.2	3.59	1.37	1.99	0.66	178	5.7	5.5
0Z201080	0	0	33	29.14	4	0	0	0	1	148	81	18	17	80.4	48.1	32.3	34	51	133.44	5.7	4.5	1.2	3.96	1.18	2.27	1.63	326	5.74	5
0Z201081	0	0	32	16.74	1	0	0	0	0	118	78	12	15	71.5	44.8	26.7	8	72	105	11	7.7	3.3	3.86	1.7	1.94	0.54	207	4.89	7
0Z201086	0	0	33	19.64	2	0	0	0	0	117	83	20	18	79.7	47.6	32.1	26	57	128.65	8.6	6.6	2	5	1.98	2.63	0.49	319	4.82	6
0Z201087	0	0	33	20.47	2	0	0	0	0	92	55	19	19	80.1	48.8	31.3	17	62	124.93	8.8	7.1	1.7	5.7	2.58	2.78	0.59	267	5.18	6.5
0Z201088	0	0	33	NA	NA	0	0	0	0	NA	NA	13	19	82.5	49	33.5	16	46	138.05	10.4	7.5	2.9	4.87	1.56	3.16	0.71	218	4.84	7
0Z201093	0	0	35	22.51	2	0	0	0	0	122	70	22	19	79.9	47.8	32.1	36	60	124.73	11.3	8.5	2.8	4.73	1.52	2.63	1.39	311	5.61	6
0Z201097	1	0	35	NA	NA	0	0	0	0	123	60	20	25	71.7	40.1	31.6	12	46	136.13	13.9	10.8	3.1	7.15	2.29	4.02	2.26	266	4.42	7
0Z201098	1	0	36	20.26	2	0	0	0	0	104	63	24	28	82.6	48.7	33.9	16	64	117.71	6.7	4.9	1.8	4.09	1.44	2.33	0.8	250	5.06	6.5
0Z201101	0	0	36	22.73	2	0	0	0	0	123	81	12	15	79.1	50.1	29	15	57	125.97	18.6	14.6	4	4.15	0.95	1.7	3.92	280	5.94	5.5
0Z201104	0	0	35	19.57	2	0	0	0	0	107	69	14	19	75.5	44.6	30.9	10	55	128.35	12.1	9.4	2.7	4.56	1.4	2.76	0.67	200	4.34	5.5
0Z201106	0	0	35	18.84	2	0	0	0	0	134	91	13	15	78.3	49.6	28.7	15	59	125.42	16	11.5	4.5	3.66	2.2	1.07	0.53	261	5.17	7
0Z201108	0	0	35	21.56	2	0	0	0	0	101	64	13	18	81	49.6	31.4	20	72	102.81	9.8	7.5	2.3	4.7	1.38	3.09	0.74	202	5.18	7
0Z201109	0	0	35	23.43	2	0	0	0	0	106	62	19	21	81.4	48.3	33.1	17	59	125.42	12.4	9.1	3.3	4.41	1.58	2.44	0.61	326	5.21	6
0Z201110	0	0	36	20.64	2	0	0	0	0	104	57	24	15	78.4	47.5	30.9	12	58	125.25	6.6	5	1.6	4.74	2.16	2.13	0.6	190	5.05	6.5
0Z201114	0	0	36	22.62	2	0	0	0	0	113	68	9	16	82.3	46.7	35.6	11	47	134.22	12	8.2	3.8	3.63	1.26	2.1	0.66	374	5.5	5.5
0Z201116	0	0	35	22.84	2	0	0	0	0	154	95	8	9	78.2	49.2	29	11	63	120.82	13.5	9.8	3.7	3.83	1.29	2.37	0.68	279	5.18	6.5
0Z201121	0	0	35	22.87	2	0	0	0	0	117	63	12	14	73.9	46.1	27.8	14	54	129.13	11	8.5	2.5	4.27	1.37	2.63	0.85	276	5.98	7
0Z201122	0	0	35	23.18	2	0	0	0	1	111	77	8	15	77.4	46.9	30.5	11	55	128.35	15.4	11.4	4	4.79	1.54	3.01	0.52	232	4.86	6.5
0Z201133	0	0	33	22.06	2	0	0	0	0	115	67	18	20	78.1	46.8	31.3	16	52	132.59	7.9	5.8	2.1	5.31	2.43	2.47	0.4	198	4.95	6
0Z201134	0	0	33	22.1	2	0	0	0	0	107	70	27	24	78	44.9	33.1	66	58	127.91	6.5	5.2	1.3	4.09	1.59	1.99	0.8	235	4.59	5
0Z201142	0	0	31	24.84	3	0	0	0	0	121	73	17	15	76.2	44.5	31.7	15	54	132.81	7.4	5.6	1.8	3.8	1.83	1.7	0.38	345	4.28	5.5
0Z201143	0	0	33	18.4	1	0	0	0	0	119	69	13	15	79.5	50.7	28.8	21	44	140.09	10.7	7.9	2.8	3.78	1.68	1.74	1.11	194	4.9	6
0Z201149	0	1	33	25.19	3	0	0	0	0	107	70	29	25	82.6	47.9	34.7	21	73	127.43	11.4	7.7	3.7	4.04	1.3	2.31	0.73	314	5.56	6
0Z201152	0	0	33	28.01	4	0	0	0	0	107	65	6	11	73.8	40.4	33.4	11	46	138.05	5.5	4.8	0.7	8.03	1.92	3.53	5.75	298	5.08	6
0Z201153	0	0	33	22.43	2	0	0	0	0	109	72	14	16	76.6	47.4	29.2	15	65	117.99	8.6	6.3	2.3	3.91	1.46	2.13	0.83	238	5.02	NA
0Z201155	0	0	31	20.64	2	0	0	0	0	98	62	11	12	76.8	48.1	28.7	12	57	130.47	19	13.7	5.3	4.25	1.59	2.46	0.54	312	5.11	6.5
0Z201156	0	0	30	29.11	4	0	0	0	0	141	89	20	15	77.3	43.5	33.8	20	43	144.16	8.4	6	2.4	4.17	1.62	2.17	0.66	337	5.2	5.5
0Z201160	0	0	31	22.72	2	0	0	0	0	121	75	13	14	77.3	47.8	29.5	9	54	132.81	9.8	6.7	3.1	3.99	1.89	1.61	0.91	169	4.79	6.5
0Z201164	0	0	32	25.41	3	0	0	0	0	98	64	12	14	77.1	44.1	33	18	54	131.88	8.2	6.7	1.5	5.85	1.39	3.59	2.05	215	4.95	7
0Z201165	0	0	31	19.46	2	0	0	0	0	95	64	15	17	72.3	45.3	27	10	51	135.33	15.2	11.5	3.7	4.22	1.51	2.28	0.63	194	5.16	7.5
0Z201167	0	0	30	21.08	2	0	0	0	0	124	67	14	25	77	47.6	29.4	9	61	128.49	9.3	6.9	2.4	5.53	1.63	3.47	0.87	366	5.07	6
0Z201169	0	0	32	23.38	2	0	0	0	0	116	76	24	22	72.7	45.4	27.3	11	57	129.56	11.9	9	2.9	3.93	1.23	2.46	1.01	256	5.09	7.5
0Z201170	0	0	33	18.47	1	0	0	0	0	98	59	14	18	77.1	45.4	31.7	15	69	109.77	8.8	6.1	2.7	3.82	1.45	2.17	0.57	264	5.27	6
0Z201174	0	0	30	21.96	2	0	0	0	0	133	78	11	15	79.8	45.8	34	16	52	135.42	9.2	6.8	2.4	4.06	1.46	2.21	1.36	281	5.35	6
0Z201175	0	0	29	20.61	2	0	0	0	0	108	70	17	22	78.8	46.2	32.6	12	60	130.1	10.1	7.4	2.7	4.08	1.56	2.23	0.62	362	4.46	6.5
0Z201176	1	1	32	25.89	3	0	0	0	0	123	84	41	26	79.7	50.3	29.4	37	78	124.88	11.6	7.8	3.8	4.45	1.28	2.75	0.82	461	5.11	5.5
0Z201177	0	1	32	23.05	2	0	0	0	0	136	87	34	23	82.7	50.5	32.2	26	81	121.21	8.9	6.9	2	4.99	1.46	2.75	2.36	348	6.05	5.5
0Z201179	0	0	33	21.28	2	0	0	0	0	101	55	18	17	84.7	47	37.7	19	59	127.2	11.5	8.4	3.1	3.9	1.72	1.83	0.64	253	4.63	5.5
0Z201181	0	0	30	19.18	2	0	0	0	0	133	80	9	13	81.7	49.2	32.5	12	57	131.39	14.5	9.8	4.7	4.35	1.65	2.57	0.58	217	5.57	6
0Z201182	0	1	29	20.84	2	0	0	0	0	108	60	23	24	72.4	46.1	26.3	15	82	121.97	15.6	10.6	5	2.9	0.93	1.5	1.65	331	5.27	5.5
0Z201183	0	0	29	20.69	2	0	0	0	0	102	70	18	19	68.9	46	22.9	16	64	123.65	11	8.5	2.5	4.25	1.76	2.22	0.43	243	5.06	7
0Z201184	0	0	30	21.39	2	0	0	0	0	100	62	9	16	78.5	45.2	33.3	11	63	125.14	9.5	6.5	3	4.04	1.61	2.22	0.53	197	4.85	7.5
0Z201185	0	0	31	21.39	2	0	0	0	0	103	56	13	17	73.9	46.9	27	14	63	124.27	11.6	8.7	2.9	4.51	1.5	2.88	0.6	277	5.38	5.5
0Z201186	0	0	29	21.98	2	0	0	0	0	109	67	9	15	79.7	46.6	33.1	13	54	134.69	7.5	5.5	2	4.03	2.14	1.51	0.49	223	5.54	6
0Z201187	1	0	33	20.87	2	0	0	0	0	98	55	11	16	78.5	47	31.5	13	70	107.88	9.9	6.5	3.4	3.47	1.63	1.59	0.51	277	4.76	6
0Z201188	0	0	34	21.79	2	0	0	0	0	107	72	15	21	81.5	48.9	32.6	25	58	127.02	7.8	6.1	1.7	4.34	1.66	2.36	0.66	177	5.19	5
0Z201189	0	0	38	20.66	2	0	0	0	0	122	67	11	21	76.5	46.4	30.1	14	71	102.38	14.6	10.8	3.8	4.2	1.81	2.01	0.6	244	4.82	6.5
0Z201192	0	0	29	23.92	3	0	0	0	0	119	63	8	13	72	43.6	28.4	11	66	119.13	14.9	11.1	3.8	4.51	1.21	3.2	0.57	254	4.97	6
0Z201194	0	0	34	19.96	2	0	0	0	0	112	77	89	61	74.2	45.2	29	20	56	128.49	13.4	10.7	2.7	5	1.3	2.81	1.59	255	5.2	6.5
0Z201195	0	0	31	22.14	2	0	0	0	0	107	60	18	19	71.4	43.1	28.3	15	59	129	13.8	9.8	4	3.57	1.47	1.8	0.65	212	4.66	7.5
0Z201196	1	0	29	19.58	2	0	0	0	0	113	74	10	13	82.5	51.5	31	20	45	143.02	12.4	9.7	2.7	4.09	1.62	1.97	0.99	249	4.9	5.5
0Z201197	0	0	29	21.94	2	0	0	0	0	105	69	14	15	76.6	48.5	28.1	12	44	144.08	13.4	10.4	3	4.92	1.94	2.43	0.55	148	5.19	6
0Z201202	0	0	34	23.61	2	0	0	0	0	102	60	17	20	75.5	42.8	32.7	48	56	128.49	7	5.7	1.3	4.8	1.04	2.95	1.75	253	5.54	6.5
0Z201215	0	0	29	21.14	2	0	0	0	0	122	70	7	12	72.5	44.9	27.6	10	68	114.91	10	7	3	3.09	1.21	1.55	1.17	271	4.95	6.5
0Z201216	0	0	29	19.08	2	0	0	0	0	113	66	8	16	78.7	48	30.7	12	56	133.09	9.1	7.1	2	5.14	1.75	2.78	0.99	216	5.32	6.5
0Z201218	0	0	29	19.83	2	0	0	0	0	124	74	15	18	78	45.4	32.6	11	65	121.35	7.5	5.9	1.6	4.09	1.2	2.61	0.58	228	4.53	6.5
0Z201219	0	0	29	NA	NA	0	0	0	0	96	62	11	18	82	52.5	29.5	20	62	128.49	9	6.8	2.2	4.21	2.04	1.86	0.65	226	4.89	6
0Z201220	0	0	27	20.38	2	0	0	0	0	133	84	12	15	80	46.1	33.9	10	47	142.98	10.5	8	2.5	4.88	1.88	2.73	0.66	158	4.84	6.5
0Z201221	0	1	29	20.8	2	0	0	0	0	119	66	16	21	77.2	46.6	30.6	16	75	129.62	9.4	6.2	3.2	2.94	0.72	1.49	2.3	398	4.97	6
0Z201223	0	0	28	20.9	2	0	0	0	0	130	85	13	17	75.1	44.4	30.7	11	69	113.69	7.9	5.1	2.8	3.39	1.09	2.02	0.52	224	4.8	NA
0Z201224	0	0	30	24.53	3	0	0	0	1	120	67	39	32	78.3	49.6	28.7	22	48	139.03	16.6	12.3	4.3	4.66	1.4	3.05	0.96	278	5.44	7.5
0Z201229	0	0	27	21.23	2	0	0	0	0	117	71	12	17	73.2	43.9	29.3	13	56	134.97	10.2	7.6	2.6	4.79	1.59	3.13	0.56	187	4.82	6
0Z201230	0	0	28	26.87	3	0	0	0	0	101	59	15	20	73.7	45.1	28.6	16	59	131.74	14.5	11.2	3.3	4.36	1.1	2.76	1.26	253	5.06	5.5
0Z201231	0	1	26	23.18	2	0	0	0	0	107	72	35	26	75.4	47.8	27.6	26	73	133.86	14	8.6	5.4	3.58	1.47	1.74	0.97	471	5.33	6
0Z201232	1	0	28	21.43	2	0	0	0	0	115	70	15	16	73.6	45	28.6	14	51	138.21	14	9.7	4.3	3.66	1.29	2.15	0.78	252	5.17	7
0Z201233	0	0	27	20.85	2	0	0	0	0	131	78	13	17	81.6	48.4	33.2	13	55	135.77	12.3	8.6	3.7	3.98	1.77	2.07	0.71	283	5.31	7
0Z201236	0	0	29	23.2	2	0	0	0	0	137	80	10	16	74.3	47.2	27.1	15	50	138.14	11.8	8.4	3.4	4.21	1.55	2.42	0.69	264	4.85	6
0Z201237	0	1	27	25.5	3	0	0	0	1	162	88	30	23	77.9	50.6	27.3	66	81	125.55	24.8	20.1	4.7	5.23	1.31	2.97	2.39	460	5.72	6
0Z201239	0	1	28	22.01	2	0	0	0	1	118	73	11	16	78.2	50.6	27.6	25	76	129.82	12.8	9.1	3.7	5.11	1.74	3.06	0.73	377	6.12	6
0Z201242	0	0	27	18.29	1	0	0	0	0	94	57	16	23	71.8	42.2	29.6	15	68	116.53	18.7	13.8	4.9	3.71	1.41	2.2	0.41	226	4.46	6
0Z201243	0	0	26	26.22	3	0	0	0	1	112	68	22	21	80.5	44.2	36.3	24	61	132.15	10.1	7.6	2.5	5.23	1.26	3.66	1.17	314	5.55	7
0Z201249	0	0	25	19.87	2	0	0	0	0	108	72	18	13	74.4	45.4	29	15	50	142.08	14.8	11.1	3.7	4.16	1.41	2.34	1.12	287	5.02	7
0Z201251	0	0	26	22.13	2	0	0	0	0	128	79	9	13	75.4	49.6	25.8	19	54	137.56	9.3	7.1	2.2	5.17	1.75	2.78	0.53	228	5.53	6
0Z201255	0	0	27	20.18	2	0	0	0	0	104	67	10	19	84.9	48	36.9	13	65	123.07	16	10.3	5.7	3.41	1.22	2	0.63	274	4.87	6
0Z201256	0	0	29	22.89	2	0	0	0	0	103	62	28	19	75.9	49.5	26.4	14	51	137.25	10.5	7.6	2.9	4.09	1.64	2.14	0.76	188	4.63	7
0Z201258	0	0	25	20.09	2	0	0	0	0	109	65	28	32	78.7	46.5	32.2	44	70	114.11	12.1	8.5	3.6	4.64	1.68	2.39	1.26	290	4.46	7
0Z201259	1	0	23	23.08	2	0	0	0	0	99	59	10	13	72.2	45.6	26.6	13	54	140.49	8.6	6.6	2	4.35	1.21	2.44	2.68	260	4.19	7
0Z201262	0	0	25	20.66	2	0	0	0	0	100	67	13	18	76.8	45.4	31.4	10	63	129.62	16.1	11.2	4.9	3.32	1.48	1.59	0.64	216	4.27	6.5
0Z201263	0	0	25	18.48	1	0	0	0	0	119	74	14	16	77.3	44.7	32.6	10	58	135.31	12	8.5	3.5	3.8	1.42	2.03	0.7	233	4.92	NA
0Z201264	0	0	25	21.22	2	0	0	0	0	112	65	15	14	74.6	46.8	27.8	12	50	142.08	12.2	8.3	3.9	4.34	1.61	2.45	0.64	202	5.07	7.5
0Z201265	0	0	24	19.91	2	0	0	0	0	110	72	7	16	77.5	46.6	30.9	15	66	123.39	11.9	9	2.9	4.93	1.66	2.98	0.63	268	4.88	6.5
0Z201266	0	0	24	24.03	3	0	0	0	0	111	64	13	18	78.2	44.1	34.1	10	55	138.66	6.9	5.3	1.6	4.32	1.72	2.22	0.71	249	4.56	6.5
0Z201267	1	0	25	18.42	1	0	0	0	0	97	54	14	17	76.6	46.6	30	12	56	136.88	7.1	5	2.1	3.81	2.09	1.48	0.33	273	4.81	6
0Z201268	0	0	28	18.47	1	0	0	0	0	123	73	18	20	75.1	46.7	28.4	17	59	131.74	17.6	12.8	4.8	4.1	1.74	1.95	1.02	199	5	6.5
0Z300007	0	0	81	20.3	2	1	0	1	0	111	56	11	17	77	46.2	30.8	24	90	56.82	9.5	7	2.5	6.19	1.34	3.73	2.32	392	5.65	6
0Z300009	1	1	75	21.29	2	0	1	0	0	104	67	19	39	72	41	31	20	89	79.97	7.9	5.5	2.4	3.75	1.46	1.74	0.95	384	7.24	6.5
0Z300013	0	1	78	24.87	3	1	0	0	0	144	87	10	25	75.4	41.3	34.1	27	108	61.97	13.5	10.2	3.3	4.86	1.44	2.97	1.17	373	5.16	5.5
0Z300014	0	0	64	21.64	2	0	0	0	0	100	62	6	18	72.9	43.7	29.2	11	54	105.33	18.7	14.8	3.9	5.57	1.47	3.43	1.05	286	4.28	6.5
0Z300020	0	0	75	NA	NA	0	0	0	1	NA	NA	15	32	76.4	46.1	30.3	49	98	53.47	16	12.5	3.5	6.02	1.74	3.75	1.73	339	5.6	7
0Z300022	1	0	65	27.59	3	1	0	0	0	129	75	18	23	73.8	43.4	30.4	12	60	101.03	14.3	10.6	3.7	5.23	1.57	3.15	0.88	344	5.16	7
0Z300025	0	1	81	17.46	1	0	0	0	0	107	56	10	21	68.6	46.8	21.8	12	78	88.51	9.1	6.8	2.3	4.82	1.91	2.52	0.51	288	5.65	6
0Z300026	0	0	76	22.72	2	0	1	0	1	130	69	19	23	84	46.7	37.3	19	70	79.75	10	7.2	2.8	5.3	1.62	2.94	0.91	245	9.83	5.5
0Z300027	0	0	74	23.99	3	0	0	0	1	156	76	11	17	81.5	48.9	32.6	24	62	93.66	12.2	9.5	2.7	5.98	1.52	3.65	1.58	212	7.18	6.5
0Z300032	0	0	69	19.85	2	0	1	0	0	125	70	34	34	73.9	45	28.9	27	64	93.36	14.9	10.5	4.4	3.74	2.18	0.85	1.07	352	8.37	6
0Z300034	1	0	71	22.42	2	0	0	0	0	129	73	11	19	67	41.3	25.7	11	72	79.84	33.2	25.2	8	4.4	1.04	3.04	1.17	244	5.41	6
0Z300038	0	1	80	28.3	4	1	1	0	1	170	91	26	21	78.9	47	31.9	44	109	60.42	14.4	10.1	4.3	5.18	1.01	2.9	2.99	528	9.37	5.5
0Z300040	0	0	72	17.66	1	0	1	0	0	99	56	29	34	70.8	44.6	26.2	14	69	83.46	8.8	6.6	2.2	4.48	1.64	2.44	0.72	286	7.41	6
0Z300042	0	0	69	27.09	3	0	0	0	0	131	78	29	32	73.6	45.1	28.5	52	62	97.01	8.6	6.6	2	5.39	1.25	3.18	1.9	260	4.97	6.5
0Z300044	0	1	78	24.09	3	1	0	1	0	120	69	84	65	93.7	53.4	40.3	62	95	72.36	13.1	8.6	4.5	3.17	1.12	1.28	1.75	358	6.47	7
0Z300045	0	0	64	19.77	2	1	1	0	0	154	88	35	23	80.1	46.5	33.6	33	84	69.6	13	9.4	3.6	3.79	0.91	1.09	4.27	466	8.81	5
0Z300046	1	0	74	NA	NA	1	0	0	1	130	77	20	17	75.5	46.4	29.1	20	54	98.18	12.2	9.7	2.5	3.53	1.41	1.55	1.69	287	5.63	6
0Z300048	0	1	80	20.44	2	0	0	0	0	150	86	17	22	73.5	45.4	28.1	16	82	85.24	11.4	8.8	2.6	5.63	1.38	4.03	0.67	298	5.37	6
0Z300049	0	0	75	27.42	3	1	0	0	1	156	89	15	18	79	44.1	34.9	25	64	89.5	14.8	11.8	3	6.04	1.44	3.92	2.37	340	5.1	8
0Z300050	0	1	43	20.09	2	0	0	0	0	106	68	9	22	73.9	47.7	26.2	18	82	110.55	11	8.1	2.9	3.64	1.42	1.96	0.66	381	6.01	5.5
0Z300054	0	1	80	25.07	3	1	0	0	0	125	73	10	20	70.7	38.2	32.5	24	95	71.35	12.7	9.2	3.5	4.44	1.07	2.77	1.35	470	5.45	6.5
0Z300058	0	0	76	30.12	4	1	0	0	1	146	89	24	20	75.3	41.8	33.5	24	88	60.47	9.8	6.8	3	3.9	1.02	2.3	1.42	382	5.6	5.5
0Z300061	0	1	78	21.37	2	1	0	0	1	155	78	10	14	73.6	41.6	32	18	84	83.97	21.7	15.6	6.1	4.51	1.23	2.88	1.44	337	4.68	6
0Z300064	1	0	73	29.17	4	1	0	0	1	155	77	23	26	74.9	44.6	30.3	24	57	97.13	11.9	9.3	2.6	5.11	1.22	3.25	2.49	284	5.72	6
0Z300067	0	0	75	21.07	2	1	0	1	0	159	91	17	22	72.9	43.8	29.1	24	60	94.18	9.9	6.9	3	2.73	0.91	1.28	1.64	251	5.27	6.5
0Z300071	0	0	72	25.87	3	1	0	0	0	134	63	14	18	75	44.8	30.2	13	71	80.63	9.8	7.5	2.3	4.81	1.41	2.83	1.53	317	5.9	6.5
0Z300072	0	0	66	24.88	3	1	1	0	1	169	86	10	15	88	46.9	41.1	17	65	93.57	10	7	3	4.54	1.28	2.94	1.23	376	8.01	7.5
0Z300074	0	0	66	23.69	2	0	1	0	1	157	84	14	14	71.7	47.6	24.1	23	51	105.83	9.7	6.7	3	3.73	1.13	2.01	2.2	326	10.24	6
0Z300075	0	0	67	21.58	2	0	0	0	0	123	71	17	26	78.3	44.2	34.1	13	72	82.11	10.4	8.7	1.7	7.51	1.84	4.63	1.58	308	5.57	7
0Z300076	1	1	60	23.15	2	0	0	0	1	136	90	39	26	77.2	45.8	31.4	39	73	105.42	9.6	6.6	3	3.96	1.04	2.39	1.87	373	6.24	7
0Z300078	0	0	60	NA	NA	0	0	0	0	136	93	15	17	76.1	45.5	30.6	14	52	109.69	12	9.7	2.3	5.57	1.7	3.24	1.23	262	5.56	NA
0Z300079	0	0	62	25.93	3	0	0	0	0	133	73	20	25	76	45.8	30.2	27	61	102.62	10.6	8	2.6	4.77	1.34	2.81	1.39	261	5.56	7
0Z300080	1	0	62	22.51	2	0	0	0	1	150	88	40	32	87.2	45.2	42	109	60	103.18	12.3	9.6	2.7	4.71	1.07	2.65	2.37	483	5.48	5.5
0Z300081	0	0	74	NA	NA	0	0	0	0	NA	NA	15	23	81.4	42.7	38.7	15	63	91.87	13.9	10	3.9	3.86	1.56	1.93	1.04	252	5.44	6
0Z300082	0	1	66	NA	NA	1	0	0	1	136	81	57	36	77.8	46.4	31.4	48	85	90.06	14.4	9.3	5.1	3.04	0.94	2	0.86	360	7.01	5.5
0Z300083	0	0	65	23.61	2	1	0	0	1	140	87	11	13	72.1	40.7	31.4	15	52	105.9	7.8	5.8	2	3.22	0.84	1.91	1.38	346	5.4	5.5
0Z300085	0	0	66	22.2	2	0	0	0	0	124	69	15	19	71.8	45.1	26.7	14	61	99.78	15.4	11.8	3.6	3.44	1	1.68	1.64	276	5.46	7
0Z300087	0	1	62	21.67	2	0	0	0	0	133	83	17	16	73.4	47.3	26.1	13	56	115.91	24.8	18.8	6	4.79	1.54	2.77	0.99	292	5.5	6
0Z300088	0	1	64	25.14	3	0	0	0	1	121	64	21	19	74.4	39.9	34.5	29	74	101.92	9.6	6.8	2.8	4.64	1.07	3.28	1.07	470	5.77	6
0Z300089	0	1	65	24.23	3	0	0	0	0	108	74	18	23	67.8	43	24.8	47	83	93.34	7.2	5.1	2.1	4.18	1.17	2.62	0.88	341	5.53	6
0Z300090	0	1	64	22.46	2	1	0	0	0	187	119	22	22	75.9	43.2	32.7	36	89	86.39	9.6	7.4	2.2	5.24	0.92	3.44	2.94	333	8.12	6
0Z300093	0	1	66	22.73	2	0	0	0	1	120	73	36	28	75.1	43.8	31.3	76	66	105.34	9.8	7.6	2.2	5.27	1.04	3.38	2.15	395	5.93	6
0Z300094	0	0	62	23.99	3	0	0	0	0	119	58	14	21	74.6	44.6	30	17	54	106.82	13.5	10.8	2.7	5.23	1.27	2.93	2.74	283	5.22	5.5
0Z300095	0	0	62	21.64	2	0	0	0	1	118	76	13	22	83.5	46.1	37.4	18	65	96.24	9.5	7.2	2.3	5.43	1.76	3	1.44	210	5.07	6.5
0Z300099	0	0	66	21.33	2	0	0	0	1	128	68	20	17	71.8	43.8	28	37	53	104.5	7.5	6.2	1.3	5.17	1.47	3.13	1.34	307	6.17	6
0Z300100	0	1	64	23.06	2	0	0	0	0	129	78	14	14	70.3	45.1	25.2	24	96	78.83	7.1	5.6	1.5	6.71	1.11	4.76	1.73	356	5.39	5.5
0Z300104	0	0	68	26.26	3	0	0	0	1	143	79	19	22	73.8	43.5	30.3	18	66	90.58	11.4	8.8	2.6	7.28	1.73	4.98	1.71	404	7.22	5.5
0Z300105	0	0	65	25.56	3	0	0	0	0	100	72	14	19	73.3	41.6	31.7	23	72	83.27	12.3	9.1	3.2	4.75	1.07	3.06	2.03	311	4.95	5.5
0Z300106	0	0	66	24.38	3	0	0	0	1	150	77	18	20	77.1	48.9	28.2	28	61	99.78	9.2	6.9	2.3	6.12	1.3	4.06	1.83	362	6.65	5.5
0Z300107	0	1	65	23.63	2	0	0	0	0	140	97	34	23	76.3	41.6	34.7	118	81	96.13	12.5	9.9	2.6	5.3	0.94	2.05	4.93	365	5.28	6.5
0Z300108	0	0	68	23.87	2	0	0	0	0	138	78	5	19	79.2	44.7	34.5	17	77	75.18	7.7	5.9	1.8	5.62	1.44	3.34	1.61	253	5.01	6
0Z300110	1	0	63	NA	NA	1	0	0	1	122	69	23	23	78.1	44.8	33.3	26	56	104.81	7	5.2	1.8	4.22	1.22	2.31	2.32	357	8.72	5.5
0Z300112	0	0	60	22.38	2	0	0	0	0	99	59	17	18	74.9	43.9	31	32	62	103.34	11.3	9	2.3	5.87	1.56	3.58	1.54	288	5.12	5.5
0Z300114	0	1	65	22.23	2	1	0	0	0	139	79	15	21	68.3	41.1	27.2	16	92	82.42	13.7	9.9	3.8	4.49	1.58	2.64	0.67	335	6.49	6
0Z300116	0	0	65	28.16	4	0	0	0	1	150	90	27	29	77.1	41.1	36	24	63	97.86	23.5	16.9	6.6	4.24	1.43	2.41	0.93	355	6.83	5
0Z300117	0	0	63	NA	NA	0	0	0	0	157	85	18	21	77.6	45.2	32.4	22	65	95.57	13	10.3	2.7	5.4	1.22	3.83	1.97	364	5.45	6
0Z300123	0	0	75	27.02	3	0	0	0	0	117	73	27	30	76	44.2	31.8	28	68	83.18	9.1	7.3	1.8	6.16	1.34	4.01	1.57	271	5.48	6.5
0Z300124	1	1	65	24.44	3	1	0	0	1	161	84	16	20	73.6	42.8	30.8	27	79	98.53	11.9	9.3	2.6	4.77	1.48	2.91	1.04	284	6.69	5.5
0Z300125	0	0	75	25.41	3	1	0	0	1	155	78	27	32	82	45.1	36.9	15	97	54.14	7	4.8	2.2	3.68	1.78	1.57	0.82	474	5.95	5.5
0Z300126	1	1	66	26.39	3	1	1	1	0	167	95	14	14	74	45.8	28.2	15	88	86.36	12.3	8.7	3.6	4.09	1.21	2.61	1.47	444	5.91	5.5
0Z300127	0	1	66	19.18	2	1	1	0	0	141	82	41	28	81.3	44.4	36.9	23	77	98.87	14.5	9.8	4.7	3.75	1.47	1.83	0.77	298	7.39	5.5
0Z300129	0	0	66	22.72	2	0	0	0	0	124	80	29	31	76.9	46.2	30.7	76	64	95.35	7.5	5.7	1.8	6.16	1.46	4.2	1	272	5.8	5.5
0Z300130	0	1	67	21.93	2	0	1	0	0	133	83	32	28	77.4	43.5	33.9	58	89	84.59	8.2	5.4	2.8	3.47	1.54	1.41	1.31	301	7.63	6
0Z300131	0	1	63	25.86	3	0	0	0	0	131	81	37	28	77.8	46.8	31	53	76	101.52	10.4	7.8	2.6	4.69	1.42	2.87	1.1	382	6.68	5
0Z300132	0	0	63	NA	NA	0	0	0	0	118	88	28	36	72.4	41.9	30.5	15	65	95.57	13	10.1	2.9	5.05	1.96	2.45	1.21	215	4.61	5.5
0Z300134	0	1	67	23.41	2	0	0	1	0	133	77	30	30	72.4	42.7	29.7	19	105	69.26	9	6.1	2.9	3.36	0.92	1.88	1.18	269	6.02	5.5
0Z300135	0	0	67	24.76	3	0	0	0	1	136	81	19	17	80.5	43.9	36.6	15	63	96.5	16.1	11.4	4.7	5.51	1.4	3.81	1.13	404	5.65	6.5
0Z300136	0	0	63	20.51	2	1	1	0	0	128	66	27	25	80.7	46.5	34.2	61	61	101.9	11.2	8.7	2.5	6.02	1.45	3.71	1.31	258	5.94	6.5
0Z300139	0	0	66	20.3	2	0	0	0	0	131	64	12	23	70.2	43.4	26.8	15	58	101.45	8.5	6.1	2.4	4.12	1.25	2.17	1.39	233	5.85	5.5
0Z300140	0	1	70	32.59	4	0	0	0	0	170	83	12	16	74	42.6	31.4	22	76	96.65	18.3	13.5	4.8	5.68	1.15	4.37	1.07	304	7.22	5.5
0Z300141	0	1	65	NA	NA	1	1	0	0	NA	NA	18	18	65.9	38.8	27.1	32	89	85.79	11.1	7.6	3.5	5.08	1.7	3.2	1.07	340	15.87	5.5
0Z300142	0	0	62	25.72	3	1	1	0	0	140	69	19	24	73.8	45.2	28.6	21	89	65.82	7.6	4.8	2.8	4.64	0.88	3.35	1.59	263	7.49	5
0Z300146	0	0	65	21.41	2	0	0	0	0	117	70	31	29	76.3	48.9	27.4	31	64	96.02	16.1	12.3	3.8	4.05	1.49	2.22	1.19	268	5.13	7.5
0Z300147	1	0	66	22.36	2	0	0	0	0	112	69	26	29	76.1	47.7	28.4	41	50	106.52	7.8	5.9	1.9	5.21	1.48	3.35	0.74	216	5.99	6
0Z300148	0	1	64	25.75	3	1	0	0	0	137	89	22	15	76.9	47.9	29	55	109	67.61	11.1	8.3	2.8	5.33	1.18	3.21	1.89	473	6.24	5.5
0Z300149	1	0	65	22.02	2	0	0	0	0	110	63	14	24	77.7	45.3	32.4	25	64	96.02	9.1	7.2	1.9	6.64	1.85	4.11	0.62	335	5.23	7
0Z300151	0	0	64	22.54	2	0	0	0	1	127	63	9	19	69.7	40.8	28.9	9	59	102.31	10.5	8.1	2.4	6.03	1.76	3.65	0.96	273	4.79	6.5
0Z300153	0	0	63	23.28	2	1	0	0	0	146	84	19	26	87.2	44.7	42.5	25	67	92.13	15.3	11.8	3.5	4.58	0.75	2.28	3.26	346	5.16	6.5
0Z300154	0	0	65	21.59	2	1	1	1	1	138	68	25	18	75.1	47	28.1	79	44	111.88	17.1	12	5.1	3.31	1.22	1.36	1.54	272	8.22	5.5
0Z300155	0	0	58	29.41	4	1	0	0	1	NA	NA	20	16	80.1	46.5	33.6	22	74	84.62	8.2	5.6	2.6	3.69	1	2.18	1.39	326	5.42	NA
0Z300162	0	0	61	26.1	3	1	0	0	1	122	64	43	25	76.4	43.9	32.5	34	52	108.92	8.1	6.3	1.8	5.63	1.2	3.55	2.36	387	5.9	6
0Z300163	0	1	62	25	3	0	0	0	1	131	75	18	24	77.2	40.4	36.8	18	100	76.1	12.3	9.5	2.8	6.01	1.06	4.07	2.02	381	5.29	6
0Z300164	0	1	65	21.84	2	0	0	0	0	131	75	17	18	70.8	46.7	24.1	42	63	108.13	7.4	5.8	1.6	5.21	1.08	3.99	0.97	300	5.59	5.5
0Z300166	0	0	64	27.78	3	0	0	0	1	115	60	21	26	72.5	42.1	30.4	19	64	96.69	8.1	5.6	2.5	4.07	1.54	2.03	0.7	274	4.14	5
0Z300167	0	0	63	25.72	3	0	0	0	0	122	84	14	20	68.5	43.8	24.7	11	75	80.38	16	11.2	4.8	4.22	1.42	2.4	1.04	362	5.26	5.5
0Z300169	0	1	66	25.81	3	0	0	0	1	129	81	32	27	69.8	43.1	26.7	36	115	62.49	6.9	4.9	2	5.11	0.96	3.34	2.76	490	5.15	5.5
0Z300170	0	0	64	22.02	2	0	0	0	1	107	68	19	22	75.2	45.5	29.7	19	69	88.29	16.3	12.9	3.4	6.29	1.31	4.35	1.33	293	5.76	6
0Z300171	0	0	66	25.94	3	1	0	0	0	131	86	23	23	74.8	45.7	29.1	27	50	106.52	12.9	10.1	2.8	4.25	2.12	1.62	0.88	208	5.76	7
0Z300173	0	0	66	29.29	4	0	1	0	0	159	88	20	22	81.6	44.5	37.1	15	47	108.72	11.9	9.7	2.2	6.45	1.72	4.6	0.96	163	8.55	7
0Z300174	0	0	66	25.66	3	0	0	0	1	113	79	19	25	75.8	46.5	29.3	19	65	93.57	14	10.2	3.8	4	1.64	2.01	0.74	328	5.87	6.5
0Z300175	0	0	68	22.74	2	1	0	0	0	160	84	99	122	82.6	48.4	34.2	34	72	81.54	13.6	10.5	3.1	5.05	1.24	2.95	2.05	409	5.51	6.5
0Z300177	1	0	65	NA	NA	1	0	0	0	153	84	11	19	77.3	42.8	34.5	17	69	87.67	9.4	7	2.4	4.87	1.98	2.28	1.23	404	5.14	6.5
0Z300178	0	0	64	21.23	2	0	0	0	0	149	88	18	24	79.3	43.6	35.7	29	70	86.77	11.9	9	2.9	5.36	1.67	3.03	1.75	391	5.87	5.5
0Z300180	0	0	65	29.25	4	1	1	0	0	146	84	14	19	70.1	42.8	27.3	17	45	111.06	13	10.9	2.1	6.23	1.34	3.38	2.53	288	6.26	7
0Z300181	0	0	69	23.15	2	1	0	0	0	141	78	18	25	74.8	45.3	29.5	31	78	73.5	7.5	5.7	1.8	4.44	1.85	2.33	0.77	352	5.58	6
0Z300182	0	0	63	21.27	2	0	0	0	0	155	87	12	15	82.1	49.4	32.7	20	79	75.49	14.7	11.2	3.5	4.66	1.42	2.59	1.85	263	5.71	NA
0Z300183	0	0	64	21.66	2	1	0	0	0	137	85	48	37	83.1	47.1	36	41	56	104.08	8.3	6	2.3	3.73	1.08	2.05	1.12	195	6.41	5.5
0Z300185	0	0	64	22.93	2	1	0	0	0	144	73	16	20	81.3	47.5	33.8	20	57	103.47	11.1	8.6	2.5	5.77	1.86	3.67	1.15	249	5.28	6.5
0Z300186	0	0	64	NA	NA	0	0	0	0	NA	NA	51	57	80.7	49.8	30.9	94	59	102.31	12.6	9.6	3	5.43	2.19	2.71	0.98	206	6.04	NA
0Z300190	0	0	59	22.06	2	0	0	0	0	129	74	38	35	68.6	43.7	24.9	51	65	98.29	13.5	10.1	3.4	3.4	1.65	1.36	1.09	257	5.26	7
0Z300191	0	0	59	25.31	3	0	0	0	0	124	80	16	18	75.5	47.1	28.4	22	62	104.07	11.7	8.8	2.9	6.56	1.6	4.36	2.88	270	5.53	7
0Z300192	0	0	70	25.75	3	0	0	0	1	118	57	21	22	77.8	46.5	31.3	18	57	99.2	8.2	6.5	1.7	5.48	1.38	3.55	2.05	255	4.88	6.5
0Z300193	0	0	63	24.76	3	1	0	0	1	128	70	94	57	78.3	49.1	29.2	49	74	81.7	18	13.8	4.2	4.51	0.99	2.2	3.33	389	5.69	5.5
0Z300194	0	0	69	24.64	3	0	1	0	0	120	77	11	14	76.5	43.3	33.2	14	82	69.18	9.6	7	2.6	5.04	0.97	3.38	1.61	323	7.25	6.5
0Z300195	0	0	62	23.92	3	0	0	0	0	139	82	21	23	84.6	47.5	37.1	35	55	106.18	11.7	9	2.7	4.79	1.22	2.77	1.75	315	5.39	6.5
0Z300196	0	0	65	23.24	2	0	0	0	0	118	73	15	18	75.5	46.6	28.9	18	68	89.23	9.7	7.7	2	6.86	1.66	4.06	2.11	222	5.62	6
0Z300199	0	0	63	21.11	2	0	0	0	0	125	80	13	20	81.8	44.2	37.6	14	60	102.46	10.5	8.2	2.3	5.95	1.81	3.7	0.81	248	5.56	6
0Z300200	0	0	65	22.46	2	0	0	0	0	148	95	29	31	76.1	49.3	26.8	15	71	84.69	15.3	12.4	2.9	5.28	2.31	2.31	1.53	264	6.29	6
0Z300201	1	1	58	NA	NA	0	0	0	1	139	95	22	19	73.4	43.6	29.8	20	74	106.31	8.1	6.3	1.8	5.42	1.16	3.66	2.1	305	4.66	5.5
0Z300205	0	1	65	25.46	3	1	0	0	0	142	69	16	18	73.3	44.1	29.2	19	110	66.4	13.5	9.9	3.6	4.19	1.18	2.45	1.35	306	5.36	6
0Z300208	0	1	50	27.32	3	0	0	0	0	135	86	36	21	68.3	41.9	26.4	36	100	82.79	9.2	6.9	2.3	3.85	1.01	2.59	1.11	340	4.8	5.5
0Z300212	0	0	65	31	4	1	0	0	1	134	72	16	18	76.1	44	32.1	55	72	83.27	10.6	7.6	3	4.63	1.24	2.54	2.04	520	6.31	5.5
0Z300213	1	1	52	30.11	4	0	0	0	0	119	77	33	23	79	43.4	35.6	39	80	106.92	10.3	6.9	3.4	3.28	0.81	1.95	1.48	354	5.29	6.5
0Z300214	0	1	81	NA	NA	1	1	1	0	144	53	20	19	72.7	40.9	31.8	24	79	88.05	11.7	7.5	4.2	2.24	0.89	0.98	0.85	243	7.35	NA
0Z300216	0	0	56	27.91	4	1	0	0	0	143	69	32	26	76.5	46.7	29.8	23	67	96.77	10.5	8.1	2.4	4	1.93	1.64	1.02	338	5.14	7
0Z300217	0	1	54	NA	NA	0	0	0	0	140	97	19	21	68.7	42	26.7	17	78	107	17.4	13.3	4.1	4.65	1.05	2.73	1.85	322	5.19	7
0Z300219	0	0	55	21.5	2	0	0	0	1	119	72	13	17	79.9	44.7	35.2	25	54	112.2	8.7	7.1	1.6	5.57	1.23	3.24	2.29	292	6.25	5.5
0Z300220	0	1	56	30.55	4	1	1	0	1	150	100	25	17	69.4	45.8	23.6	100	80	103.96	9.1	5.7	3.4	1.98	0.66	0.76	1.68	405	8.04	5.5
0Z300223	0	0	56	17.89	1	0	0	0	0	105	62	17	16	77.8	47.5	30.3	15	71	90.22	27.7	21.1	6.6	5.72	1.99	3.32	0.42	304	4.69	5.5
0Z300226	1	0	66	27.4	3	1	0	0	1	167	87	40	37	80.2	45.9	34.3	45	74	80	15.4	11.6	3.8	5.38	1.24	3.87	1.49	425	6.05	5.5
0Z300228	1	0	48	26.58	3	0	0	0	1	136	99	62	33	77.8	40.7	37.1	47	61	113.23	12	9.1	2.9	5.83	1.16	3.69	2.21	351	5.56	6
0Z300229	0	1	53	26.86	3	1	0	0	1	168	109	20	20	76.4	46.1	30.3	71	72	111.36	10.7	8.8	1.9	4.98	0.96	1.6	6.18	505	5.9	5.5
0Z300231	1	1	51	24.63	3	0	0	0	0	105	56	21	20	79.7	49.2	30.5	23	89	94.65	16	11.5	4.5	3.74	1.4	1.35	1.23	491	5.08	6
0Z300232	0	0	50	28.68	4	1	1	0	1	142	83	55	38	78.6	43	35.6	26	57	114.17	8.2	5.9	2.3	3.39	1.19	1.66	2.47	305	6.8	6.5
0Z300233	0	0	49	NA	NA	0	0	0	1	136	77	44	27	79.4	46.2	33.2	23	57	114.97	11.5	8.6	2.9	5.66	1.66	3.65	1.37	296	4.89	NA
0Z300234	0	0	48	24.68	3	0	0	0	0	110	67	20	21	74.9	46.9	28	12	58	115.12	15.2	11.7	3.5	4.85	1.43	2.85	1.64	178	5.28	6
0Z300235	0	0	49	23.2	2	0	0	0	1	111	81	NA	NA	NA	NA	NA	NA	NA	NA	NA	NA	NA	NA	NA	NA	NA	NA	NA	NA
0Z300236	0	1	57	24.56	3	0	0	0	1	101	74	39	30	75.3	45.9	29.4	30	88	91.99	15.2	10.9	4.3	4.33	1.01	2.84	1.6	362	5.16	5.5
0Z300237	0	1	49	24.01	3	0	0	0	0	128	91	9	19	71	45.4	25.6	22	92	92.22	12.8	10	2.8	5.1	1.44	3.23	1.66	356	5.08	5
0Z300240	0	0	48	21.27	2	0	0	0	0	129	83	46	31	85.6	47.6	38	129	63	110.28	11.4	8.9	2.5	6.37	1.81	4.36	0.73	239	5.67	6.5
0Z300242	0	1	62	24.15	3	1	1	0	0	116	75	33	19	73.9	43.5	30.4	38	82	96.73	12.8	8.5	4.3	3.04	0.74	1.74	1.62	467	8.56	5.5
0Z300243	0	1	69	NA	NA	1	0	0	0	168	96	19	24	74.8	42.4	32.4	32	76	97.33	13.8	10.2	3.6	4.69	1.65	2.77	1	417	6.35	6
0Z300245	0	0	74	24.8	3	1	1	0	1	146	85	24	30	75.1	46	29.1	26	94	56.63	6.9	5	1.9	5.26	1.18	3.23	1.73	327	6.74	6
0Z300248	1	1	48	24.46	3	0	0	0	0	139	94	33	25	83	47.3	35.7	137	118	68.74	8.4	6.3	2.1	4.94	1.47	2.49	2.39	410	5.65	6.5
0Z300250	1	1	54	24.97	3	0	0	0	0	132	74	13	24	73.1	44.1	29	64	86	96.6	7.5	5.6	1.9	4.37	1.1	1.5	6.73	320	4.48	5.5
0Z300256	0	1	51	NA	NA	0	0	0	0	149	96	17	16	78.1	46	32.1	15	77	109.86	15.1	12.4	2.7	6.49	1.4	4.17	1.97	295	6.52	5.5
0Z300257	0	0	54	24.49	3	0	0	0	0	110	78	8	20	68.6	44.3	24.3	13	71	91.5	7.3	5.6	1.7	4.83	1.32	2.85	0.9	305	5.34	5.5
0Z300258	0	0	56	24.22	3	0	0	0	0	127	83	19	20	76.3	42.3	34	23	64	102.28	11.7	9.3	2.4	5.55	1.11	4.01	1.67	300	4.8	5.5
0Z300259	0	0	51	24.94	3	0	0	0	0	102	67	26	26	69.7	35.8	33.9	68	63	107.98	7.2	5.2	2	5.69	1.76	3.22	1.02	300	5.23	6
0Z300262	1	1	63	27.06	3	1	0	0	0	158	100	43	27	75.9	47.2	28.7	133	84	93.3	19.8	14.6	5.2	5.5	1.39	3.5	0.73	311	5.83	5.5
0Z300263	0	0	53	29.15	4	0	0	0	1	139	84	12	13	73.1	44.4	28.7	22	53	114.49	7.7	5.7	2	4.9	1.56	2.92	0.98	242	5.56	NA
0Z300264	0	1	63	23.62	2	0	0	0	0	160	103	12	18	76.5	41	35.5	38	97	78.4	32.2	25.7	6.5	5.87	1.62	3.76	1.19	448	5.25	7
0Z300265	0	1	49	24.96	3	0	0	0	1	128	93	30	20	72.4	42.9	29.5	41	73	113.88	8.9	6.5	2.4	3.61	1.02	2.08	1.35	366	5.36	5.5
0Z300267	0	1	53	NA	NA	0	0	0	1	128	84	17	22	76.2	46.4	29.8	30	98	83.07	13.7	10.4	3.3	4.59	1.04	2.9	1.67	450	5.54	5.5
0Z300268	0	1	54	24.2	3	0	0	0	0	142	97	34	24	74.8	44.5	30.3	34	91	90.22	13.2	10.6	2.6	5.93	1.03	4.29	1.64	448	4.96	6
0Z300270	0	0	63	23.8	2	0	0	0	0	142	78	11	19	74.4	45.1	29.3	13	57	104.2	15.3	12.2	3.1	4.98	1.06	3.59	1.59	269	5.39	7
0Z300272	0	1	53	22.15	2	0	0	0	0	132	88	28	24	71.5	47.2	24.3	106	81	104.59	10	7.4	2.6	4.31	0.9	2.39	2.99	279	5.48	6
0Z300273	0	1	53	25.62	3	0	0	0	1	110	69	23	21	76.3	47	29.3	38	85	98.67	11.7	8.8	2.9	4.5	1.19	2.66	2.41	366	5.06	6
0Z300276	0	1	47	NA	NA	0	0	0	1	146	87	74	36	78.4	46.7	31.7	61	86	101.47	15.8	11.5	4.3	5.09	1.23	3.19	1.3	416	6.32	6
0Z300278	0	0	63	23.28	2	1	1	1	1	128	75	16	17	77.7	46	31.7	25	63	99.25	13.3	10	3.3	4.06	1.44	1.97	1.93	293	11	6
0Z300279	0	0	55	18.98	2	0	0	0	0	102	52	12	18	73.7	47.2	26.5	10	62	107.04	13.3	10	3.3	4.95	1.79	2.71	1.11	245	4.99	6.5
0Z300280	0	1	63	32.52	4	1	0	0	1	154	93	20	27	79.8	48	31.8	29	105	71.24	13.9	11	2.9	6.17	1.67	3.81	1.68	359	5.04	7
0Z300282	1	1	49	NA	NA	0	0	0	0	130	69	17	22	68.7	45.6	23.1	17	77	111.41	8.3	6.1	2.2	5.39	1.25	3.63	1.21	234	4.79	7
0Z300283	0	1	48	26.63	3	0	0	0	1	164	105	29	26	73.6	46.1	27.5	45	111	74.01	9.8	7.5	2.3	4.63	0.62	3.39	1.74	419	5.78	6
0Z300285	0	0	63	22.4	2	0	0	0	0	107	65	25	31	74.1	45.4	28.7	14	81	73.24	14.3	10.9	3.4	5.57	1.97	2.99	0.77	271	5.8	5.5
0Z300287	0	0	47	27.09	3	0	0	0	1	127	80	41	31	73.3	45	28.3	33	60	114.65	10.7	8.1	2.6	5.51	1.62	3.45	1.08	299	4.74	6
0Z300288	0	0	47	24.97	3	0	0	0	1	172	93	22	19	77.6	46.3	31.3	71	53	119.42	12.8	9.9	2.9	4.96	1.15	3.39	2.33	296	5.06	5.5
0Z300289	0	0	58	23.62	2	0	0	0	0	112	63	28	32	70.5	44.3	26.2	15	61	105.55	16.6	11.8	4.8	3.5	1.56	1.64	0.71	203	5.09	7.5
0Z300292	0	0	50	28.16	4	0	0	0	0	144	84	16	20	71.5	42.9	28.6	33	57	114.17	13.6	10.2	3.4	5.03	1.47	3.15	1.54	266	5.12	6
0Z300295	0	1	51	25.33	3	0	0	0	0	125	84	34	30	77.9	47.5	30.4	28	83	102.99	15.7	11.4	4.3	4.65	1.17	3.13	1.27	350	5.54	6
0Z300299	0	0	50	20.22	2	0	0	0	0	126	86	15	14	78.5	45.6	32.9	31	69	97.41	15.9	13.1	2.8	5.69	1.18	3.14	3.03	343	4.51	5
0Z300302	1	1	49	25.39	3	0	0	0	0	121	83	24	20	73.5	46	27.5	31	97	86.5	16.3	12.5	3.8	4.1	1.11	1.94	2.78	471	5.39	5.5
0Z300304	1	0	49	NA	NA	0	0	0	1	130	85	19	20	83.1	47.4	35.7	34	57	114.97	11.9	8.6	3.3	3.98	1.04	2.36	2.75	464	6	6
0Z300305	0	1	50	33.92	4	0	0	0	1	173	101	101	50	75.4	44.3	31.1	53	72	113.73	10.7	8.2	2.5	5.76	1.16	3.6	2.91	415	6.33	6
0Z300306	0	0	49	21.22	2	0	0	0	0	116	72	16	18	72.9	42.5	30.4	18	65	105.44	8.4	6	2.4	4.97	1.33	3.25	1.41	275	4.85	6.5
0Z300309	0	1	50	NA	NA	0	0	0	1	122	87	28	27	77.4	47.6	29.8	38	99	83.8	14.2	10.7	3.5	5.6	1.12	3.67	1.96	425	6.19	5.5
0Z300310	0	0	48	22.43	2	1	0	0	1	144	86	25	30	77.6	49.9	27.7	63	49	121.69	8.9	6.6	2.3	3.92	1.51	1.91	1.3	271	5.91	5.5
0Z300311	1	0	53	24.31	3	0	0	0	0	105	76	35	28	67.6	41.7	25.9	82	62	108.55	20.1	15.8	4.3	6.24	2.08	3.69	0.59	290	5.37	5.5
0Z300314	0	0	53	18.93	2	1	0	0	0	161	96	12	19	76.2	45.8	30.4	14	61	109.32	16.5	12.4	4.1	3.88	1.11	2.32	1.34	254	4.69	6.5
0Z300315	0	0	54	24.61	3	0	0	0	1	140	83	21	17	78.6	46.2	32.4	22	52	114.41	8.6	6.6	2	6.59	1.08	3.37	4.9	440	5.93	5
0Z300316	0	0	53	21.06	2	0	0	0	0	111	68	15	24	80.3	42.1	38.2	11	76	84.86	10.4	7.5	2.9	4.39	1.35	2.79	0.73	280	5.09	NA
0Z300317	0	1	48	23.08	2	0	0	0	0	138	82	15	17	73.1	46.3	26.8	29	103	81.02	10.9	7.8	3.1	3.77	1.16	2.05	1.25	338	5.85	6.5
0Z300320	0	1	47	28.59	4	0	0	0	1	122	79	20	15	75.9	46.7	29.2	57	82	107.48	12.5	9.3	3.2	3.83	0.84	2.27	3.22	489	4.9	6
0Z300322	0	1	53	24.2	3	0	0	0	1	133	83	15	15	74.6	46.4	28.2	24	100	81.07	13.2	9.9	3.3	4.87	1.29	3.18	1.38	440	5.18	6
0Z300323	0	0	53	NA	NA	0	0	0	1	142	78	17	15	79	42.1	36.9	29	64	104.46	10.1	7.7	2.4	5.89	1.38	3.99	1.24	347	5.3	7
0Z300325	0	1	48	24.57	3	0	0	0	0	142	86	24	20	70.3	44.3	26	41	79	111.02	13.4	9.9	3.5	5.4	1.09	3.87	1.64	170	5.44	7.5
0Z300327	0	1	44	27.24	3	0	0	0	1	132	84	29	23	78.4	49.8	28.6	20	74	117.3	7.5	6	1.5	5.61	1.03	3.35	2.6	469	5.86	6
0Z300330	0	0	57	23.11	2	0	0	0	0	104	61	NA	NA	NA	NA	NA	NA	NA	NA	NA	NA	NA	NA	NA	NA	NA	NA	NA	NA
0Z300331	0	0	51	23.95	3	0	0	0	0	115	74	12	17	73.3	45.6	27.7	13	59	112.09	12	8.9	3.1	4.59	1.38	2.64	0.86	197	5.65	6
0Z300332	0	0	61	28.52	4	1	0	0	1	148	82	35	26	75.6	47.2	28.4	41	52	108.92	13.4	10.1	3.3	5.91	1.48	3.74	2.14	363	8.72	5
0Z300335	1	1	46	NA	NA	0	0	0	0	133	91	25	22	76.6	47.8	28.8	27	79	112.59	15.1	11.5	3.6	4.51	1.61	2.42	1.16	469	5.46	7
0Z300340	0	0	48	25.26	3	0	0	0	0	103	58	15	18	70.3	41.6	28.7	16	68	100.55	11.7	9.2	2.5	5.57	1.36	3.81	1.36	291	5.39	5.5
0Z300341	0	0	56	NA	NA	0	0	0	0	92	63	13	18	74.4	44.5	29.9	15	73	87.24	13.3	10.3	3	5.63	2	3.01	1	239	4.65	5
0Z300343	0	0	60	20.7	2	0	0	0	0	114	74	12	17	68.2	42.7	25.5	10	56	107.04	9	6.7	2.3	4.63	1.23	3.2	0.86	235	5.38	6
0Z300344	0	1	48	23.56	2	0	0	0	0	112	73	45	30	71.5	45.8	25.7	23	75	113.42	13	9.8	3.2	5.21	1.35	3.35	0.92	293	5.21	6
0Z300345	0	0	60	21.79	2	0	0	0	0	120	79	19	28	80.7	44.3	36.4	14	72	86.25	7.6	5	2.6	3.48	1.41	1.77	0.68	187	5.02	6.5
0Z300346	1	1	52	23.24	2	0	0	0	0	124	81	23	25	72	43.9	28.1	27	86	97.97	18	14	4	5.38	1.44	3.72	1.17	353	5.87	6
0Z300347	0	0	43	22.55	2	0	0	0	0	110	48	19	19	72.9	45.7	27.2	11	56	120.62	7.3	5.7	1.6	4.23	1.67	2.35	0.85	215	4.76	6
0Z300348	0	0	54	28.59	4	0	0	0	0	138	80	44	27	78	47.4	30.6	22	51	115.14	16.6	12	4.6	4.93	1.12	3.51	1.08	222	5.28	5
0Z300349	0	1	45	25.95	3	0	0	0	1	123	62	20	23	75.4	45.3	30.1	22	83	107.42	12.6	9.5	3.1	5.27	1.68	3.15	0.85	385	4.97	6
0Z300350	0	0	43	25.95	3	0	0	0	1	128	68	12	16	70.8	47.6	23.2	11	74	94.02	7.6	6	1.6	5.61	1.17	3.97	1.23	251	5.06	6
0Z300351	0	0	46	19.9	2	0	0	0	0	NA	NA	10	16	67.4	39.6	27.8	9	58	116.75	8.5	6.4	2.1	4.9	1.68	2.99	0.98	261	5.04	7
0Z300354	0	0	46	20.1	2	0	0	0	0	90	63	16	12	67.8	44.3	23.5	12	69	100.19	13.7	9.4	4.3	3.36	1.28	1.79	0.74	224	4.77	6
0Z300355	0	0	47	NA	NA	0	0	0	1	124	80	56	39	74	42.3	31.7	30	67	103.09	11.8	8.9	2.9	5.23	1.39	3.65	0.89	420	5.49	6
0Z300356	0	1	44	22.85	2	1	0	0	1	147	89	29	26	73.4	45.8	27.6	129	71	119.31	14.3	10.5	3.8	4.84	1.7	2.27	2.6	441	6.26	5.5
0Z300357	0	0	44	22.5	2	0	0	0	1	96	58	21	27	80	47.7	32.3	26	65	109.21	13.9	10.3	3.6	4.63	1.42	2.61	1.54	271	5.67	6
0Z300358	0	1	46	24.45	3	0	0	0	0	123	87	29	25	77.7	48.6	29.1	71	92	94.18	10.1	7.8	2.3	6.35	1.43	4.18	1.85	388	5.4	5.5
0Z300359	1	1	45	24.15	3	0	0	0	0	116	75	23	19	70.3	47.8	22.5	24	72	117.8	13.3	9.2	4.1	3.54	1.34	2.08	0.39	298	5.27	6
0Z300360	1	1	48	25.5	3	0	0	0	0	113	71	26	26	76.5	47.1	29.4	33	88	98	11.5	7.6	3.9	3.62	1.53	1.9	1.1	411	5.47	NA
0Z300361	0	0	46	24.12	3	0	0	0	0	131	74	17	24	75.8	45.2	30.6	16	59	116.1	7	4.7	2.3	3.27	1.51	1.4	0.82	307	4.61	6
0Z300364	0	0	45	21.34	2	0	0	0	0	123	90	23	23	84.2	47.1	37.1	32	71	97.47	26.5	21.2	5.3	5.42	1.19	3.33	1.97	372	5.72	6
0Z300368	0	0	55	24.74	3	1	0	1	1	106	64	28	22	72.2	43.6	28.6	80	65	101.09	6.1	4.2	1.9	3.7	1.27	1.95	1.51	348	4.12	NA
0Z300369	0	0	50	20.56	2	0	0	0	0	108	61	14	17	75.7	49.6	26.1	16	64	106.69	10.6	8.2	2.4	6.11	1.69	3.86	1.18	293	5.03	5.5
0Z300372	0	0	41	21.54	2	0	0	0	0	131	76	9	15	71.1	44.8	26.3	11	64	113.65	14	11.1	2.9	4.22	1.66	2.13	0.85	205	4.74	5.5
0Z300373	0	1	41	NA	NA	1	0	0	0	153	93	21	17	78.2	46.6	31.6	19	88	102.94	19	14.1	4.9	4.23	0.78	2.83	1.81	354	6.01	5.5
0Z300374	0	1	40	NA	NA	0	0	0	1	134	81	24	18	73	49.1	23.9	71	93	96.96	14.6	10.6	4	4.18	1.08	2.62	2.33	523	4.79	6
0Z300376	0	1	45	22.37	2	0	0	0	0	129	75	13	22	81.4	49.2	32.2	15	87	101.48	16.3	12.2	4.1	4.45	1.78	2.33	0.81	291	6.52	6
0Z300377	0	0	57	23.04	2	0	0	0	0	133	58	9	19	73.2	45	28.2	11	51	112.74	7.2	5.7	1.5	5.17	1.45	2.93	0.88	317	6.16	7
0Z300380	1	1	44	26.95	3	0	0	0	0	135	79	34	24	76.4	49.5	26.9	46	76	116.02	8.8	6.9	1.9	4.87	1.23	3.41	0.83	354	5.54	5.5
0Z300381	0	0	45	NA	NA	0	0	0	0	125	72	15	20	76.6	44	32.6	11	43	129.74	9.2	7.6	1.6	5.48	1.62	3.44	0.85	174	5.03	6
0Z300383	0	0	45	25.72	3	0	0	0	0	118	72	8	13	77.3	41.8	35.5	14	51	122.66	15.7	11.3	4.4	3.55	1.49	1.8	0.78	284	5.36	6.5
0Z300387	0	0	44	20.18	2	0	0	0	0	120	71	20	17	73.3	45	28.3	44	49	125.16	10	7.7	2.3	4.16	1.59	2.02	1.29	222	4.87	7
0Z300388	1	1	47	31.3	4	0	0	0	0	131	82	27	21	78.5	46.9	31.6	42	73	115.5	15	11	4	5.27	1.26	3.36	1.36	405	5.81	5.5
0Z300389	1	0	48	19.6	2	0	0	0	0	106	63	21	22	76.3	47.4	28.9	10	58	115.12	16.4	12.6	3.8	5.49	1.82	3.16	1.58	368	8.32	5.5
0Z300390	1	1	46	NA	NA	0	0	0	0	128	89	11	18	73.5	44.6	28.9	21	79	112.59	14.1	11.3	2.8	6.3	1.78	3.95	1.04	343	5.52	6.5
0Z300392	0	1	44	25.76	3	0	0	0	0	132	79	24	20	73.9	46.2	27.7	34	96	90.73	13.3	9.6	3.7	4.56	1.07	3.07	1.18	459	4.94	6
0Z300393	0	0	41	23.59	2	0	0	0	0	109	67	14	18	70.7	44	26.7	14	67	107.53	8.8	6.4	2.4	3.8	1.08	2.31	0.97	232	4.37	6.5
0Z300394	0	0	61	35.52	4	0	0	0	1	210	100	19	19	76.2	44.7	31.5	26	62	102.62	13.6	10.4	3.2	5.06	1.1	3.35	2.04	271	5.79	6.5
0Z300395	0	0	53	NA	NA	0	0	0	1	134	74	44	37	75.9	47	28.9	23	56	112.44	11.2	8.7	2.5	6.59	1.59	4.57	1.02	372	5.59	5.5
0Z300398	1	0	44	22.35	2	0	1	0	0	109	76	33	27	81.9	50.9	31	19	56	119.78	9	6.5	2.5	3.07	1.22	1.49	0.71	265	5.87	6.5
0Z300399	0	1	39	23.01	2	0	0	0	0	114	73	36	29	83.1	47.4	35.7	18	72	122.87	10.1	7	3.1	4.64	1.58	2.83	0.78	385	5.74	6
0Z300404	1	0	43	19.22	2	0	0	0	0	115	71	9	17	80.7	46.1	34.6	14	65	109.98	13.7	10.1	3.6	3.63	1.54	2.03	0.77	248	4.7	6
0Z300407	0	0	46	20.91	2	0	0	0	0	103	57	31	24	73.4	45.7	27.7	86	62	114.02	9.2	7.2	2	5.82	1.41	4.11	1.38	291	5.38	7
0Z300408	0	0	44	20.97	2	0	0	0	0	122	71	7	15	69.7	41.6	28.1	11	73	94.91	13.6	10.2	3.4	4.86	1.77	2.81	0.56	207	4.64	5.5
0Z300410	0	0	47	24.72	3	0	0	0	0	143	87	12	15	72.9	44.7	28.2	12	64	108.96	21.3	17	4.3	6.16	1.91	3.94	1.14	230	5.08	6
0Z300413	0	0	44	21.63	2	0	0	0	0	110	68	13	17	74.8	45.3	29.5	12	76	90.4	19.2	13.6	5.6	3.8	1.55	2.05	0.51	198	4.95	6
0Z300415	0	1	41	27.99	4	0	0	0	0	120	80	28	19	77.2	47.6	29.6	31	98	90.38	13.3	9.5	3.8	4.99	1.2	3.37	1.41	518	5.49	6.5
0Z300417	1	1	42	28.19	4	0	0	0	0	137	91	42	22	76.1	47.2	28.9	18	79	115.8	10.5	8.3	2.2	5.74	1.17	3.95	1.71	343	4.75	6
0Z300427	1	1	40	25.08	3	0	0	0	0	138	82	27	19	75	46.2	28.8	21	74	120.64	12.3	8.7	3.6	3.96	0.89	2.02	2.5	373	5.71	6
0Z300428	0	1	47	22.05	2	0	0	0	0	132	84	17	18	72.4	47.4	25	31	58	126.95	10.8	8.2	2.6	4.51	1.18	3.15	0.71	340	5.36	8
0Z300431	0	1	43	24.09	3	0	0	0	1	148	96	23	22	80.3	44.9	35.4	25	86	104.36	7.1	5.5	1.6	5.39	1.19	3.64	1.38	512	5.58	5
0Z300433	0	0	40	24.65	3	0	0	0	0	124	79	23	17	85.7	42.6	43.1	86	63	116.65	8.8	6.8	2	4.45	1.33	2.6	0.88	259	5.11	7
0Z300436	1	0	41	19.19	2	0	0	0	0	108	69	16	24	79.8	46.5	33.3	18	54	123.8	10.7	8.4	2.3	5.16	1.4	2.8	1.63	242	5.09	6
0Z300441	0	0	40	24.2	3	0	0	0	0	116	69	14	21	82	47	35	16	70	102.7	8.8	6.5	2.3	4.44	1.51	2.72	1.3	304	4.88	6.5
0Z300443	0	1	39	26.76	3	0	0	0	0	133	86	41	29	74.1	47.1	27	15	72	122.87	11.3	8.7	2.6	5.44	1.07	4.07	1.08	295	5.64	7.5
0Z300446	0	1	41	26.06	3	0	0	0	0	143	76	45	22	75.6	44.1	31.5	110	97	91.5	37.1	29	8.1	5.13	1.04	3.7	1.44	354	5.44	6.5
0Z300447	0	1	37	23.67	2	0	0	0	0	120	71	10	21	78.8	48.9	29.9	18	73	123.9	19.5	14.6	4.9	4.31	1.42	2.37	1.2	248	5.2	5.5
0Z300453	1	0	44	NA	NA	0	0	0	0	120	77	19	18	77.3	46.5	30.8	23	50	124.33	24.2	17.5	6.7	3.89	1.37	2.13	0.74	252	4.79	6
0Z300454	0	0	44	22.65	2	0	0	0	0	110	67	17	21	77.1	46.3	30.8	18	54	121.22	13.6	10	3.6	4.75	1.56	2.89	0.83	242	5.34	5.5
0Z300455	0	0	41	NA	NA	0	0	0	0	118	74	8	15	75.1	49.1	26	15	50	126.98	10.4	8.3	2.1	5.17	1.13	3.64	1	219	6.06	6
0Z300464	0	0	37	21.41	2	0	0	0	0	93	54	14	19	70.9	45.5	25.4	11	77	93.47	16.6	12.1	4.5	3.63	1.72	1.7	0.4	260	5.14	6
0Z300466	0	0	39	26.7	3	0	0	0	1	110	68	9	17	72.9	40.1	32.8	18	59	121.95	7.7	6.3	1.4	5.03	1.63	1.18	6.25	293	5.07	7
0Z300467	0	1	39	22.58	2	0	0	0	0	132	85	29	23	74.9	47.3	27.6	24	85	108.86	27	20.4	6.6	4.74	1.66	2.86	0.83	389	5.05	6
0Z300468	1	1	38	25.65	3	0	0	0	1	127	87	34	19	78.1	49.5	28.6	38	77	120.37	13.9	10.5	3.4	4.61	0.83	3.18	1.81	414	5.39	6
0Z300471	1	0	37	19.52	2	0	0	0	0	111	62	14	19	70.6	41.2	29.4	7	51	129.75	6.6	5.2	1.4	6.7	2.65	3.68	1.58	241	4.46	7.5
0Z300472	0	1	39	24.25	3	0	0	0	0	121	75	23	23	73.3	42.5	30.8	18	62	130.66	9	6.9	2.1	4.44	1.18	2.94	0.92	321	5.08	6
0Z300474	0	1	36	23.74	2	0	0	0	0	133	79	15	19	81.5	49.5	32	18	90	103.76	30.1	22	8.1	4.65	1.23	3.14	1.11	344	5.05	7.5
0Z300475	0	1	36	23.48	2	0	0	0	0	163	120	20	21	78.5	48	30.5	16	72	125.48	16.9	13	3.9	5.17	1.2	3.52	1.13	434	4.68	7.5
0Z300477	1	1	38	21.62	2	0	0	0	0	133	81	29	22	72.4	42.8	29.6	15	90	102.31	14.7	10.3	4.4	3.94	1.2	2.47	0.86	348	4.94	6
0Z300478	0	1	41	23.63	2	0	0	0	1	127	77	19	21	71.3	45.7	25.6	16	71	121.85	14	10.4	3.6	5.32	1.32	3.58	1.22	429	4.94	6
0Z300480	1	1	39	23.52	2	0	0	0	0	138	87	16	15	78.5	51	27.5	35	89	102.98	14.4	10.9	3.5	5.46	1.21	3.95	1.17	409	5.15	6
0Z300481	0	1	44	21.22	2	1	0	0	0	145	101	24	21	80.1	49.5	30.6	20	96	90.73	13.2	9.9	3.3	4.49	1.81	2.13	1.12	405	4.43	5.5
0Z300487	0	1	38	23.63	2	0	0	0	0	119	77	16	14	78.7	50.2	28.5	20	72	123.73	9.3	7.2	2.1	5.21	1.2	3.69	0.94	232	5.47	7
0Z300488	0	1	39	24.16	3	0	0	0	0	123	80	40	30	81.9	47	34.9	43	75	120.82	11.5	8.5	3	4.17	1.07	2.69	1.5	415	5.14	6
0Z300490	0	1	36	26.53	3	0	0	0	0	113	74	24	22	73.9	50.4	23.5	18	103	88.14	17.9	12.7	5.2	4.49	1.66	2.64	0.55	369	5.08	5.5
0Z300491	0	1	37	27.94	4	0	0	0	0	128	79	21	16	79.9	45.8	34.1	21	76	121.87	16.3	12.2	4.1	4.84	1.04	3.17	1.86	361	5.17	6
0Z300493	0	1	38	26.68	3	0	0	0	1	127	73	17	18	80.1	47.8	32.3	17	83	112.83	12.5	9.5	3	4.76	0.9	3.12	2.9	410	4.84	7.5
0Z300499	0	1	36	22.53	2	0	0	0	0	120	65	23	22	76.6	49.2	27.4	25	82	116.12	15.4	12	3.4	4.7	1.45	2.41	1.52	387	5.91	5.5
0Z300504	0	1	36	NA	NA	0	0	0	0	116	73	21	25	76.7	48.5	28.2	15	88	106.62	9.7	7.2	2.5	4.98	1.56	3.04	1.26	382	5.04	6
0Z300507	0	1	55	NA	NA	1	1	0	1	150	86	34	20	74.2	45.1	29.1	45	99	80.91	25.7	18.8	6.9	4.94	1.55	3.12	1.16	365	7.35	6
0Z300509	0	0	38	NA	NA	0	0	0	0	119	79	13	15	74.9	46.6	28.3	9	50	129.68	9.9	7.9	2	6.12	1.3	4.44	1.12	256	5.05	7
0Z300514	0	0	35	22.83	2	0	0	0	0	127	72	18	22	76.7	44.5	32.2	10	58	126.13	6	4.5	1.5	4.71	1.49	2.78	1.01	220	4.93	5.5
0Z300515	1	1	35	26.64	3	0	0	0	1	149	92	26	19	76.8	46.1	30.7	52	93	100.43	10.7	7.8	2.9	3.92	1.08	2.56	1.18	269	6.03	6.5
0Z300517	0	0	36	19.58	2	0	0	0	0	104	63	9	16	73.2	44.6	28.6	14	70	105.63	12.8	9.6	3.2	4.49	1.39	2.66	0.9	352	4.81	6
0Z300518	0	1	35	29.64	4	0	0	0	1	133	85	55	30	77.8	50.2	27.6	32	105	86.72	15.6	12.3	3.3	5.56	1.04	3.85	2.25	412	5.13	6
0Z300522	0	0	37	21.14	2	0	0	0	0	112	70	59	31	74	41	33	26	51	129.75	9.9	7.6	2.3	4.71	1.93	2.21	1.12	194	4.72	6.5
0Z300525	0	1	37	28.26	4	0	0	0	1	137	79	82	45	78.5	46.5	32	49	91	101.67	11	7.5	3.5	4.21	1.1	2.77	1.75	514	4.98	5.5
0Z300526	1	0	38	24.83	3	0	0	0	0	132	86	9	15	74.2	42	32.2	20	53	127.22	16.5	12.5	4	4.29	1.56	2.43	0.77	230	5.23	6.5
0Z300530	0	1	35	22.82	2	0	0	0	0	121	79	27	22	85.5	49.3	36.2	28	74	124.95	11.3	8.1	3.2	4.51	1.02	2.87	1.65	388	5.09	6.5
0Z300539	0	0	33	NA	NA	0	0	0	0	116	76	20	18	74.3	48.6	25.7	20	51	133.44	16.6	12.3	4.3	5.42	1.84	2.84	1.41	310	5.38	6.5
0Z300540	0	1	44	24.81	3	0	0	0	0	134	93	32	27	80.6	47.9	32.7	29	102	84.31	19.2	13.8	5.4	4.3	1.01	2.16	2.56	483	5.02	6
0Z300541	0	0	44	23.76	2	0	0	0	1	109	71	19	18	73.7	46.7	27	18	56	119.78	13.8	10.2	3.6	3.81	1.13	2.2	1.33	340	5.43	7.5
0Z300542	0	0	38	24.32	3	0	0	0	0	122	66	20	20	81.5	45.6	35.9	32	52	128.02	8.6	6.2	2.4	3.82	1.23	2.5	0.63	257	6.15	6
0Z300543	0	0	38	23.43	2	0	0	0	0	99	65	15	15	77.5	46.8	30.7	12	45	134.25	9.9	7.5	2.4	4.91	1.84	2.69	0.7	308	5.04	5.5
0Z300544	0	1	35	25.89	3	0	0	0	0	116	72	14	15	77.1	45.3	31.8	16	69	128.6	13.5	9.9	3.6	3.14	0.75	1.84	2.08	361	5.26	7
0Z300545	0	0	33	23.11	2	0	0	0	0	122	82	18	17	76.7	46.4	30.3	22	54	130.96	7.2	4.3	2.9	3.83	1.06	1.05	1.76	319	5.22	7
0Z300548	0	0	34	26.17	3	0	0	0	0	119	74	11	15	83.9	46.9	37	11	63	121.67	16.6	12.8	3.8	5.99	0.98	4.52	0.66	507	4.16	6
0Z300554	0	0	35	19.56	2	0	0	0	0	113	65	10	14	78.7	49.4	29.3	21	48	134.23	15.2	11	4.2	4.38	1.74	2.41	0.51	333	4.93	6
0Z300556	0	0	51	23.37	2	0	0	0	0	134	77	16	20	74.8	49	25.8	11	57	113.37	13.7	10.3	3.4	4.08	1.61	1.97	0.7	274	5.26	6
0Z300557	0	0	34	20.3	2	0	0	0	0	117	69	15	17	80.1	45.2	34.9	15	57	127.75	6.6	4.8	1.8	3.17	1.2	1.76	0.54	251	4.82	NA
0Z300558	0	0	34	NA	NA	0	0	0	1	130	59	14	17	80.7	46	34.7	14	49	134.27	11.6	9	2.6	4.35	1.13	2.85	1.21	307	5.2	5.5
0Z300559	0	0	39	20.89	2	0	0	0	0	126	72	18	16	83.7	48.3	35.4	14	61	120.62	8.8	6.4	2.4	4.55	1.85	2.34	0.64	334	5.63	6.5
0Z300561	0	0	34	21.12	2	0	0	0	0	119	79	14	20	77	45.7	31.3	12	60	125.61	14.6	10.3	4.3	3.98	1.59	2.16	0.68	344	5.2	6.5
0Z300562	0	1	33	22.89	2	0	0	0	0	142	96	44	29	81.1	47.7	33.4	19	75	126.02	16.5	11.7	4.8	4.23	1.23	2.64	1.26	459	5.44	6.5
0Z300565	1	1	31	NA	NA	0	0	0	0	131	82	18	22	82.2	46	36.2	12	83	118.52	10.6	7.4	3.2	3.97	1.38	2.38	0.86	370	5.4	6.5
0Z300570	0	0	54	22.96	2	1	0	0	1	119	72	37	24	70.9	43.7	27.2	60	61	108.55	6.4	4.4	2	3.24	1.6	1.3	0.91	324	5.59	6
0Z300571	0	0	45	23.04	2	0	0	0	0	112	73	14	16	75.3	45.2	30.1	16	73	94.25	26.1	20.4	5.7	3.46	1.03	1.41	2.75	283	5.28	6
0Z300573	0	0	63	22.1	2	1	0	0	1	144	84	18	25	76.3	43.3	33	19	55	105.43	11.8	8.8	3	6	1.41	4.02	1.52	256	5.41	6.5
0Z300574	0	0	62	24.2	3	0	0	0	1	104	67	13	19	73.8	41.6	32.2	41	63	99.95	7.2	5.8	1.4	5.43	0.95	2.12	5.97	317	5.14	6
0Z300575	0	0	63	19.54	2	0	0	0	0	109	49	23	27	78	44.8	33.2	17	57	104.2	9.2	7	2.2	5.34	1.91	2.88	0.95	215	5.16	7.5
0Z300576	0	1	68	26.12	3	0	1	0	0	141	90	22	23	82	48.6	33.4	31	97	75.69	16.9	12.9	4	6.67	1.09	5.06	2.33	513	9.38	6
0Z300577	0	1	61	20.2	2	0	0	0	0	104	70	17	22	78.3	47.2	31.1	18	109	69.05	11.3	8.4	2.9	5.72	1.21	4.08	1.95	356	5.4	5
0Z300578	0	1	55	22.6	2	0	0	0	0	138	82	11	16	83.8	45.1	38.7	20	88	93.29	17.9	14.5	3.4	6.06	1.43	4.24	1.33	216	5.25	5.5
0Z300579	0	1	54	23.77	2	0	0	0	0	121	72	27	31	75	40.8	34.2	44	74	109.34	19.5	14.2	5.3	4.4	1.42	2.47	1.25	311	7	7.5
0Z300580	0	0	63	25.13	3	0	0	0	0	124	76	10	18	78.2	46.4	31.8	17	62	101.19	14.6	10.8	3.8	5.29	1.46	3.65	0.97	328	5.87	6
0Z300581	0	0	61	24.43	3	0	0	0	0	131	83	20	17	76.7	46.7	30	28	58	105.07	7.7	6	1.7	5.49	1.15	3.72	2.06	228	4.91	6
0Z300582	0	0	63	21.28	2	0	0	0	0	127	67	14	20	78.8	46.7	32.1	21	68	90.49	11.9	8.9	3	5.83	2.11	3.21	0.9	252	5.31	6
0Z300583	0	0	62	25.39	3	0	0	0	0	147	84	14	20	71.9	41.4	30.5	30	75	80.95	9.8	7.4	2.4	4.46	1.5	2.42	1.43	278	4.87	6
0Z300586	0	1	68	25.49	3	0	1	0	1	135	94	24	27	79.6	46.2	33.4	43	79	96.47	7.7	5.5	2.2	4.45	1.21	2.63	2.36	405	6.4	6.5
0Z300587	0	1	45	22.17	2	0	0	0	1	127	84	19	18	77.4	46.4	31	66	76	115.21	10.9	9.2	1.7	6.19	1.43	3.65	2.3	341	5.97	6
0Z300589	0	0	63	23.49	2	0	0	0	0	127	68	14	25	76.5	44.5	32	9	49	109.52	7.8	5.7	2.1	4.22	1.52	2.23	1.55	210	4.6	8
0Z300590	0	0	51	24.27	3	0	0	0	0	121	69	18	15	74.5	46.1	28.4	15	67	100.23	16.3	12.2	4.1	4.46	1.53	2.54	1.13	372	5.57	5.5
0Z300592	0	0	59	18.93	2	0	0	0	0	125	60	12	22	71.7	44	27.7	12	68	93.07	10	7	3	5.48	1.58	3.43	0.85	305	5.5	5.5
0Z300598	0	0	34	20.46	2	0	0	0	0	111	78	6	13	76.2	41.8	34.4	13	56	128.49	8.9	7	1.9	5.2	1.75	2.81	1.99	279	5.35	NA
0Z300599	0	1	30	NA	NA	0	0	0	1	127	83	27	19	83	46.6	36.4	20	89	109.7	9.9	7	2.9	4.13	1.17	2.59	1.2	485	5.28	5.5
0Z300600	1	1	33	20.49	2	0	0	0	0	124	73	32	24	78.4	50.5	27.9	19	91	104.56	14	10.4	3.6	5	1.4	3.08	1.18	379	5.29	6
0Z300601	0	1	30	22.86	2	0	0	0	0	120	83	22	25	75.1	48.2	26.9	12	94	102.68	12.1	9.1	3	4.49	1.59	2.54	0.91	446	5.13	7
[truncated: 96,233 more rows]
